# Supplementary material for: Extracellular vesicles produced by human and animal Staphylococcus aureus strains share a highly conserved core proteome
Source: Sci Rep. 2020 May 21;10:8467. doi: 10.1038/s41598-020-64952-y (PMC7242376; doi:10.1038/s41598-020-64952-y)
Supplement: Supplementary file 2 — Supplementary Tables 1-6. [file 41598_2020_64952_MOESM2_ESM.xlsx]

## Sheet: Table legend
Supplementary Information
Extracellular vesicles produced by human and animal Staphylococcus aureus strains share a highly conserved core proteome
Natayme Rocha Tartaglia 1,2, Aurélie Nicolas 1, Vinícius de Rezende Rodovalho 1,2, Brenda Silva Rosa da Luz 1,2, Valérie Briard-Bion 1, Zuzana Krupova 3, Anne Thierry 1, François Coste 4, Agnes Burel 5, Patrice Martin 6, Julien Jardin 1, Vasco Azevedo 2, Yves Le Loir 1, Eric Guedon 1,*
1 INRAE, Agrocampus Ouest, STLO, F-35000, Rennes, France; 2 Federal University of Minas Gerais, Belo Horizonte, MG, Brazil; 3 Excilone, F-78990, Elancourt, France; 4 Univ Rennes, Inria, CNRS, IRISA, Rennes, France; 5 Univ Rennes, CNRS, Inserm, BIOSIT - UMS 3480, US_S 018, F-35000 Rennes, France; 6 INRAE, Université Paris-Saclay, AgroParisTech, UMR GABI, F-78350, Jouy-en-Josas, France; * Correspon…
Table S1	Staphylococcus aureus strains used in this study.
Table S2	Characteristics of proteins associated with EVs of Staphylococcus aureus strains MW2, N305,RF122, O11 and O46.
Table S3	Virulence-associated factors found within EVs of Staphylococcus aureus strains MW2, N305, RF122, O11 and O46.
Table S4	Overlap between EV core proteins established from Staphylococcus aureus strains MW2, N305, RF122, O11 and O46 and EV proteins from various Gram-positive bacteria.
Table S5	Motifs found in protein sequences of the core EV proteome.
Table S6	Mean genome features of Staphylococcus aureus strains MW2, N305, RF122, O11 and O46.
				T

## Sheet: Table S1
Strain	Host	Type of infection *	Year	Location	CC **	Reference
Newbould 305	Bovine	Mild mastitis	1958	Canada	CC97	1, 2
RF122	Bovine	Severe mastitis	1993	Ireland	CC151	3
O11	Ewe	Gangrenous mastitis	2002	France	CC130	4
O46	Ewe	Subclinical mastitis	2002	France	CC130	4
MW2	Human	Hospital pediatric infection (CA-MRSA)	1999	United States	CC1	5
* CA- MRSA, community-acquired methicillin-resistant S. aureus
** CC, clonal complex
1. Prasad, L. B. & Newbould, F. H. Inoculation of the bovine teat duct with S. aureus: the relationship of teat duct length, milk yield and milking rate to development of intramammary infection. Can. Vet. J. Rev. Veterinaire Can. 9, 107–115 (1968).
2. Bouchard, D. et al. Genome Sequence of Staphylococcus aureus Newbould 305, a Strain Associated with Mild Bovine Mastitis. J. Bacteriol. 194, 6292–6293 (2012).
3. Herron, L. L. et al. Genome sequence survey identifies unique sequences and key virulence genes with unusual rates of amino Acid substitution in bovine Staphylococcus aureus. Infect. Immun. 70, 3978–3981 (2002).
4. Le Marechal, C. et al. Genome Sequences of Two Staphylococcus aureus Ovine Strains That Induce Severe (Strain O11) and Mild (Strain O46) Mastitis. J. Bacteriol. 193, 2353–2354 (2011).
5. Baba, T. et al. Genome and virulence determinants of high virulence community-acquired MRSA. Lancet Lond. Engl. 359, 1819–1827 (2002).

## Sheet: Table S2
COG description	Label	Gene Name	Uniparc	Uniprot	Description	EC number	PSORTb	CELLO	PredLipo	lipoP	SignalP	COG	COG IMG	CAI	PAI	M wt (Da)	Number of Amnio Acids	Charged (DEKHR)	Aliphatic (ILV)	Aromatic (FHWY)	Polar (DERKQN)	Neutral (AGHPSTY)	Hydrophobic (CFILMVW)	+ charged (KRH)	- charged (DE)	Tiny (ACDGST)	Small (EHILKMNPQV)	Large (FRWY)	PI	GRAVY	Charge (pH7)	Occurrence	N305	RF122	O11	O46	MW2	XIC quantification
																																						N305_1	NB05_2	N305_3	RF122_1	RF122_2	RF122_3	O11_1	O11_2	O11_3	O46_1	O46_2	O46_3
[C] Energy production and conversion	MW0201	pflB	UPI00000D789B	Q7A1W9	Pyruvate-formate lyase	2.3.1.54	C	Cytoplasmic	Cytoplasmic	C	OTHER	C	COG1882	0.81979	1	84766.00	749	28.71	19.09	12.02	34.45	36.31	29.24	13.89	14.82	34.18	50.60	15.22	5.15	-0.470	-22.87	5	1	1	1	1	1	NA	NA	NA	NA	NA	NA	NA	NA	NA	NA	NA	NA
[C] Energy production and conversion	MW0217	ldh1	UPI000012E2D4	P65257	L-lactate dehydrogenase	1.1.1.27	C	Cytoplasmic	Membrane	SpI	OTHER	C	COG0039	0.688708	1	34530.00	317	26.50	25.87	8.52	31.86	35.96	32.18	11.99	14.51	35.65	53.31	11.04	4.69	-0.031	-12.63	4	1	1	0	1	1	NA	NA	NA	NA	NA	NA	NA	NA	NA	NA	NA	NA
[C] Energy production and conversion	MW2526	mqo2	UPI000012F4C2	Q8NUM4	Malate:quinone oxidoreductase 2	1.1.5.4	CW	Cytoplasmic	Cytoplasmic	C	OTHER	C	COG0579	0.751727	2	55863.00	498	27.11	20.88	11.45	33.94	35.94	30.12	14.26	12.85	29.92	57.63	12.45	6.66	-0.425	-4.04	5	1	1	1	1	1	8.06	7.86	7.79	8.41	8.03	7.19	8.35	8.32	8.38	8.4	8.44	8.41
[C] Energy production and conversion	MW0123	adhE	UPI00005FE17F	A0A0H3JTX5	Aldehyde-alcohol dehydrogenase	1.1.1.1 ; 1.2.1.10	C	Cytoplasmic	Cytoplasmic	C	OTHER	C	COG1454; COG1012	0.643599	0.4	94864.00	869	25.31	21.98	9.21	30.49	39.24	30.26	12.77	12.54	35.44	55.35	9.21	5.85	-0.150	-16.59	2	1	1	0	0	0	NA	NA	NA	NA	NA	NA	NA	NA	NA	NA	NA	NA
[C] Energy production and conversion	MW1032	sdhB	UPI0001FAD539	A0A0H3JVR1	Succinate dehydrogenase iron-sulfur subunit	1.3.5.1 ; 1.3.5.4	C	Cytoplasmic	Cytoplasmic	C	OTHER	C	COG0479	0.751438	0.4	30548.00	271	25.46	18.45	7.01	36.16	32.10	31.73	14.02	11.44	31.37	57.19	11.44	8.00	-0.502	2.65	1	0	1	0	0	0	NA	NA	NA	NA	NA	NA	NA	NA	NA	NA	NA	NA
[C] Energy production and conversion	MW2225		UPI0000054329	A0A0H3JXM5	2-polyprenyl-6-methoxyphenol hydroxylase and related FAD-dependent oxidoreductases	1.14.13.222	C	Cytoplasmic	Signal	C	OTHER	CH	COG0654	0.625781	0.5	41824.00	374	28.34	23.80	10.96	34.76	34.76	30.48	17.65	10.70	32.62	55.62	11.77	9.81	-0.321	13.95	2	1	0	0	1	0	NA	NA	NA	NA	NA	NA	NA	NA	NA	NA	NA	NA
[C] Energy production and conversion	MW1031	sdhA	UPI00000543F4	A0A0H3JW07	Succinate dehydrogenase flavoprotein subunit	1.3.5.1 ; 1.3.5.4	C	Cytoplasmic	Signal	SpI	SpI	C	COG1053	0.65156	0.6	65429.00	588	27.72	19.56	11.91	32.82	38.44	28.74	13.61	14.12	35.71	49.83	14.46	5.32	-0.398	-15.85	3	1	1	1	0	0	NA	NA	NA	NA	NA	NA	NA	NA	NA	NA	NA	NA
[C] Energy production and conversion	MW0943	qoxB	UPI0000054B74	Q7A182	Heme/copper-type cytochrome/quinol oxidase, subunit 1	1.10.3.12 ; 1.9.3.1	CM	Membrane	Cytoplasmic	TMH	OTHER	C	COG0843	0.732053	0.8	75154.00	662	14.35	25.83	19.94	17.37	37.91	44.71	8.61	5.74	29.91	50.30	19.79	7.72	0.585	1.37	4	1	1	1	1	0	NA	NA	NA	NA	NA	NA	NA	NA	NA	NA	NA	NA
[C] Energy production and conversion	MW2030	atpH	UPI00000D770A	P63659	ATP synthase subunit delta		C	Cytoplasmic	Cytoplasmic	C	OTHER	C	COG0712	0.656689	0.8	20447.00	179	27.37	27.38	8.38	40.22	26.26	33.52	13.97	13.41	27.38	60.89	11.73	6.55	-0.316	-0.8	1	0	1	0	0	0	NA	NA	NA	NA	NA	NA	NA	NA	NA	NA	NA	NA
[C] Energy production and conversion	MW0568	adh1	UPI00000547EE	Q8NXU1	D-arabinose 1-dehydrogenase, Zn-dependent alcohol dehydrogenase family	1.1.1.1	C	Cytoplasmic	Cytoplasmic	C	OTHER	C	COG1064	0.733065	1.4	36006.00	336	27.08	25.89	6.55	31.84	34.23	33.93	13.09	13.99	37.80	53.27	8.93	5.15	0.046	-7.03	5	1	1	1	1	1	7.27	7.23	7.24	6.66	7.44	7.4	6.76	6.8	6.45	6.92	6.61	6.29
[C] Energy production and conversion	MW0823	ndh	UPI00000D9D34	Q8NXG0	NADH dehydrogenase, FAD-containing subunit	1.6.99.3	CM	Cytoplasmic	Cytoplasmic	C	OTHER	C	COG1252	0.814489	1.4	44112.00	402	28.61	22.88	9.70	34.33	34.08	31.59	13.68	14.93	34.58	53.98	11.44	5.06	-0.184	-10.71	5	1	1	1	1	1	NA	NA	NA	NA	NA	NA	NA	NA	NA	NA	NA	NA
[C] Energy production and conversion	MW2029	atpA	UPI00000545EC	P63676	ATP synthase subunit alpha	3.6.3.14	C	Cytoplasmic	Cytoplasmic	C	OTHER	C	COG0056	0.741168	1.4	54522.00	502	25.50	25.70	6.97	32.27	37.25	30.48	11.35	14.14	35.46	53.78	10.76	4.63	-0.148	-19.45	5	1	1	1	1	1	6.97	6.97	7.1	7.57	7.27	7.71	6.83	6.83	6.37	6.69	6.69	6.54
[C] Energy production and conversion	MW2027	atpD	UPI00000545EA	P63680	ATP synthase subunit beta	3.6.3.14	CM	Cytoplasmic	Cytoplasmic	C	OTHER	C	COG0055	0.731857	1.9	51342.00	470	26.38	24.26	7.66	32.77	35.75	31.49	11.06	15.32	35.75	52.98	11.28	4.42	-0.162	-26.3	5	1	1	1	1	1	8.43	8.57	8.42	8.34	8.02	8.32	7.64	7.56	8.62	7.47	7.51	7.65
[C] Energy production and conversion	MW0976	pdhA	UPI000000978E	P60090	Pyruvate dehydrogenase E1 component alpha subunit	1.2.4.1 ; 1.2.4.4	C	Cytoplasmic	Cytoplasmic	C	OTHER	C	COG1071	0.783431	12.1	41336.00	370	26.76	18.92	9.73	37.03	36.76	26.22	11.89	14.87	33.51	52.97	13.51	4.63	-0.484	-13.68	5	1	1	1	1	1	9.94	9.93	9.86	9.45	8.74	8.81	9.52	9.67	9.65	9.63	9.73	9.71
[C] Energy production and conversion	MW0979	pdhD	UPI0000129471	P0A0E7	Dihydrolipoamide dehydrogenase component of pyruvate dehydrogenase E3	1.8.1.4	C	Cytoplasmic	Cytoplasmic	C	OTHER	C	COG1249	0.820981	12.3	49395.00	468	24.36	24.15	7.27	29.92	39.96	30.13	10.90	13.46	37.61	54.49	7.91	4.67	-0.006	-18.49	5	1	1	1	1	1	10.11	10.09	10.18	9.85	9.09	9.22	9.89	9.92	10	10.02	9.94	10.01
[C] Energy production and conversion	MW0978	pdhC	UPI00000CAA99	Q8NX76	Dihydrolipoamide S-acetyltransferase component of pyruvate dehydrogenase complex E2	2.3.1.12	C	Cytoplasmic	Cytoplasmic	C	OTHER	C	COG0508	0.798993	13.9	46330.00	430	29.77	21.63	7.21	33.72	38.60	27.67	13.26	16.51	36.51	55.58	7.91	4.64	-0.292	-23.99	5	1	1	1	1	1	NA	NA	NA	NA	NA	NA	NA	NA	NA	NA	NA	NA
[C] Energy production and conversion	MW2028	atpG	UPI00005FE6D1	Q7A0C5	ATP synthase gamma chain		U	Cytoplasmic	Cytoplasmic	C	OTHER	C	COG0224	0.591895	2.3	32070.00	288	27.43	21.18	8.68	34.38	39.93	25.69	13.89	13.54	35.76	54.17	10.07	5.93	-0.483	-5.34	5	1	1	1	1	1	7.15	7.21	7.32	8.01	7.96	7.98	7.27	7.45	7.3	7	6.76	7.17
[C] Energy production and conversion	MW1184	glpD	UPI00004B5BD1	Q7A105	Glycerol-3-phosphate dehydrogenase	1.1.5.3	C	Cytoplasmic	Cytoplasmic	C	OTHER	C	COG0578	0.731479	3.2	62317.00	557	30.34	21.00	10.59	36.09	36.09	27.83	15.80	14.54	34.11	52.42	13.46	7.04	-0.491	-1.2	5	1	1	1	1	1	8.17	8.41	8.58	6.85	6.78	6.86	7.2	7.08	6.83	7.6	7.92	7.76
[C] Energy production and conversion	MW2031	atpF	UPI00000D78AB	Q7A0C4	ATP synthase subunit b		CM	Cytoplasmic	Cytoplasmic	C	OTHER	C	COG0711	0.629859	3.4	19517.00	173	32.95	25.43	4.05	46.82	23.12	30.06	15.03	17.92	27.75	64.74	7.51	4.76	-0.514	-5.88	5	1	1	1	1	1	7.93	7.98	7.92	8.4	8.14	8.22	7.99	7.78	7.73	7.65	7.76	7.56
[C] Energy production and conversion	MW2026	atpC	UPI00000545E9	P63666	ATP synthase epsilon chain		C	Cytoplasmic	Cytoplasmic	C	OTHER	C	COG0355	0.624383	3.5	14827.00	134	32.84	24.63	6.72	38.06	32.84	29.10	16.42	16.42	34.33	54.48	11.20	5.66	-0.354	-3.62	3	1	1	1	0	0	NA	NA	NA	NA	NA	NA	NA	NA	NA	NA	NA	NA
[C] Energy production and conversion	MW0944	qoxA	UPI00000D7857	Q7A181	Heme/copper-type cytochrome/quinol oxidase, subunit 2	1.10.3.10 ; 1.10.3.12	CM	Membrane	Lipoprotein	SpII	SpII	C	COG1622	0.634612	4.7	41729.00	366	25.41	18.85	14.75	33.06	34.97	31.97	14.21	11.20	30.33	54.92	14.75	9.00	-0.337	4.53	5	1	1	1	1	1	7.53	7.72	7.69	7.72	7.85	7.87	7.68	7.39	7.45	7.44	7.55	7.48
[C] Energy production and conversion	MW0977	pdhB	UPI0000054B50	P0A0A2	Pyruvate dehydrogenase E1 component beta subunit	1.2.4.1 ; 1.2.4.4	C	Cytoplasmic	Cytoplasmic	C	OTHER	C	COG0022	0.792688	9.6	35206.00	325	25.85	24.92	7.69	32.00	36.00	32.00	10.46	15.38	34.15	54.46	11.38	4.36	-0.047	-18.68	5	1	1	1	1	1	9.9	9.84	9.88	9.51	8.87	8.98	9.57	9.73	9.72	9.77	9.86	9.82
[C] Energy production and conversion	MW2032	atpE	UPI00000545F0	Q7A0C3	ATP synthase subunit c		CM	Membrane	Membrane	TMH	OTHER	C		0.85739	NA	6971.00	70	8.57	34.29	4.29	14.29	41.43	44.29	4.29	4.29	38.57	52.86	8.57	6.61	1.254	0	2	0	1	1	0	0	NA	NA	NA	NA	NA	NA	NA	NA	NA	NA	NA	NA
[C] Energy production and conversion	MW2460	poxB	UPI00000D9FFF	A0A0H3K1R2	Uncharacterized protein	1.2.3.3 ; 1.2.5.1	CM	Cytoplasmic	Cytoplasmic	C	OTHER	C		0.712224	NA	63542.00	579	25.39	24.01	9.67	32.47	36.79	30.74	13.82	11.57	33.85	56.13	10.02	7.75	-0.169	1.03	1	1	0	0	0	0	NA	NA	NA	NA	NA	NA	NA	NA	NA	NA	NA	NA
[D] Cell cycle control, cell division, chromosome partitioning	MW1660	ezrA	UPI0000054C4F	Q8NW47	Septation ring formation regulator EzrA		CM	Cytoplasmic	Membrane	C	OTHER	D	COG4477	0.626398	1	66125.00	564	35.64	24.65	9.40	46.45	24.11	29.43	15.25	20.39	23.58	64.36	12.06	4.50	-0.686	-39.02	4	1	1	0	1	1	NA	NA	NA	NA	NA	NA	NA	NA	NA	NA	NA	NA
[D] Cell cycle control, cell division, chromosome partitioning	MW1784	yhaN	UPI00000D77E3	A0A0H3K3Q9	Uncharacterized protein YhaN		C	Cytoplasmic	Cytoplasmic	C	OTHER	D	COG4717	0.660691	0.1	114276.00	978	33.23	23.31	11.14	43.97	27.30	28.73	15.75	17.48	25.26	62.48	12.27	4.97	-0.724	-42.36	1	0	1	0	0	0	NA	NA	NA	NA	NA	NA	NA	NA	NA	NA	NA	NA
[D] Cell cycle control, cell division, chromosome partitioning	MW1069	ftsZ	UPI00000543C7	P0A030	Cell division GTPase FtsZ		C	Cytoplasmic	Cytoplasmic	C	OTHER	D	COG0206	0.750086	0.9	40991.00	390	24.36	20.51	4.62	32.82	39.74	27.44	10.77	13.59	42.31	49.23	8.46	4.60	-0.231	-14.58	4	1	1	1	1	0	NA	NA	NA	NA	NA	NA	NA	NA	NA	NA	NA	NA
[D] Cell cycle control, cell division, chromosome partitioning	MW1335	gpsB	UPI0000054A3F	Q7A0V6	Cell cycle protein GpsB (Guiding PBP1-shuttling protein)		C	Cytoplasmic	Cytoplasmic	C	OTHER	D		0.752205	5.2	13136.00	114	36.84	19.30	7.02	46.49	27.19	26.32	18.42	18.42	31.58	56.14	12.28	5.97	-0.868	-0.89	5	1	1	1	1	1	NA	NA	NA	NA	NA	NA	NA	NA	NA	NA	NA	NA
[E] Amino acid transport and metabolism	MW2132	alsS	UPI00024E4C6C	A0A0H3JYL2	Alpha-acetolactate synthase	2.2.1.6	CM	Cytoplasmic	Cytoplasmic	C	OTHER	EH	COG0028	0.619351	0.3	61042.00	554	24.73	24.91	8.30	33.57	34.84	31.59	10.65	14.08	32.67	57.04	10.29	4.51	-0.218	-27.17	2	1	0	0	0	1	NA	NA	NA	NA	NA	NA	NA	NA	NA	NA	NA	NA
[E] Amino acid transport and metabolism	MW0213		UPI0001C0BA8D	A0A0H3JUN8	Nickel ABC transporter substrate-binding protein [Staphylococcus aureus]		CW	Extracellular	Lipoprotein	C	SpII	E	COG0747	0.628655	0.4	55322.00	491	29.12	21.18	9.57	38.90	35.64	25.46	16.50	12.63	32.99	56.42	10.59	9.53	-0.670	10.77	3	1	0	0	1	1	NA	NA	NA	NA	NA	NA	NA	NA	NA	NA	NA	NA
[E] Amino acid transport and metabolism	MW0872	oppA	UPI00005FE3A9	A0A0H3JWK6	Uncharacterized lipoprotein/ATP-binding cassette (ABC) transporter complex		CW	Extracellular	Lipoprotein	SpII	SpII	E	COG4166	0.629708	0.4	61401.00	551	28.86	19.42	9.62	38.29	36.48	25.23	16.15	12.70	35.03	54.08	10.89	9.72	-0.641	15.32	2	1	0	1	0	0	NA	NA	NA	NA	NA	NA	NA	NA	NA	NA	NA	NA
[E] Amino acid transport and metabolism	MW2556	arcA	UPI000005492C	Q8NUK7	Arginine deiminase	3.5.3.6	C	Cytoplasmic	Cytoplasmic	C	OTHER	E	COG2235	0.579017	0.5	46861.00	411	31.14	25.06	10.46	36.25	30.17	33.58	14.60	16.55	29.44	56.69	13.87	4.87	-0.311	-17.28	4	1	1	1	0	1	NA	NA	NA	NA	NA	NA	NA	NA	NA	NA	NA	NA
[E] Amino acid transport and metabolism	MW1050	argF	UPI00005FE424	Q8NX44	Ornithine carbamoyltransferase	2.1.3.3	C	Cytoplasmic	Cytoplasmic	C	OTHER	E	COG0078	0.710859	0.7	37491.00	333	28.23	20.72	10.21	36.34	32.43	31.23	13.21	15.02	32.13	55.26	12.61	4.88	-0.405	-11.66	3	1	1	0	0	1	NA	NA	NA	NA	NA	NA	NA	NA	NA	NA	NA	NA
[E] Amino acid transport and metabolism	MW2037	glyA	UPI00000545F5	P66804	Glycine/serine hydroxymethyltransferase	2.1.2.1	C	Cytoplasmic	Cytoplasmic	C	OTHER	E	COG0112	0.6463	0.7	45121.00	412	27.67	21.36	10.68	33.25	38.35	28.40	14.08	13.59	34.22	54.37	11.41	5.99	-0.269	-8.14	5	1	1	1	1	1	NA	NA	NA	NA	NA	NA	NA	NA	NA	NA	NA	NA
[E] Amino acid transport and metabolism	MW2391	opp-1A / nikA	UPI00000D9FD2	A0A0H3K1M2	ABC-type oligopeptide transport system, substrate-binding protein		CW	Extracellular	Lipoprotein	SpII	SpII	E	COG0747	0.668414	1.3	59892.00	532	32.52	16.73	9.77	40.98	33.83	25.19	17.67	14.85	34.77	54.32	10.90	9.41	-0.804	8.61	5	1	1	1	1	1	7.8	7.86	7.99	6.96	7.22	7.14	7.91	8.04	8.23	7.58	7.43	8.21
[E] Amino acid transport and metabolism	MW1192	glnA	UPI000012B701	P0A039	Glutamine synthetase	6.3.1.2	C	Cytoplasmic	Cytoplasmic	C	OTHER	E	COG0174	0.776748	1.8	50783.00	446	28.92	20.18	12.33	35.65	33.41	30.94	13.45	15.47	30.27	54.04	15.70	4.84	-0.438	-16.53	5	1	1	1	1	1	7.23	7.19	7.3	7.12	7.47	7.43	7.28	6.94	6.93	7.33	7.56	7.48
[E] Amino acid transport and metabolism	MW2336	tcyA	UPI0000054BA0	A0A0H3JY71	ABC-type amino acid transport/signal transduction system		U	Membrane	Lipoprotein	SpII	SpII	ET	COG0834	0.66262	11.7	28871.00	259	33.20	17.37	10.81	40.93	32.05	27.03	18.53	14.67	37.45	49.80	12.74	9.88	-0.620	9.04	5	1	1	1	1	1	8.97	9.06	9.04	8.78	8.86	8.88	9.41	9.43	9.32	9.41	9.42	9.4
[E] Amino acid transport and metabolism	MW2334	tcyC	UPI0000054B9D	A0A0H3JYX4	ABC-type polar amino acid transport system, ATPase component	3.6.3.21	CM	Cytoplasmic	Cytoplasmic	C	OTHER	E	COG1126	0.648414	2.5	27282.00	243	29.63	25.51	7.00	37.45	29.22	33.33	15.64	13.99	25.92	65.02	9.05	6.81	-0.324	-1.42	5	1	1	1	1	1	6.82	6.87	5.97	7.52	6.2	7.38	6.02	7.06	6.73	5.84	7.3	7.27
[F] Nucleotide transport and metabolism	MW1642	pfkA	UPI0000054C39	P65695	ATP-dependent 6-phosphofructokinase	2.7.1.11	C	Cytoplasmic	Cytoplasmic	C	OTHER	F	COG0205	0.650728	0.3	34800.00	322	27.33	24.84	7.76	32.61	36.65	30.75	13.66	13.66	38.82	50.00	11.18	5.71	-0.161	-5.73	2	1	0	1	0	0	NA	NA	NA	NA	NA	NA	NA	NA	NA	NA	NA	NA
[F] Nucleotide transport and metabolism	MW1641	pyk	UPI00000522A3	Q7A0N4	Pyruvate kinase	2.7.1.40 ; 2.7.7.4	C	Cytoplasmic	Cytoplasmic	C	OTHER	F	COG0469	0.80421	1.1	63030.00	585	27.35	26.67	4.27	33.85	34.70	31.45	12.99	14.36	34.87	57.95	7.18	5.00	-0.128	-15.44	5	1	1	1	1	1	NA	NA	NA	NA	NA	NA	NA	NA	NA	NA	NA	NA
[F] Nucleotide transport and metabolism	MW0735	pgk	UPI0000054769	P68821	Phosphoglycerate kinase	2.7.2.3 ; 5.3.1.1	C	Cytoplasmic	Cytoplasmic	C	OTHER	F	COG0126	0.77651	1.4	42553.00	396	29.80	25.76	7.83	34.09	34.09	31.82	14.14	15.66	35.86	56.82	7.32	4.96	-0.126	-13.29	5	1	1	1	1	1	NA	NA	NA	NA	NA	NA	NA	NA	NA	NA	NA	NA
[F] Nucleotide transport and metabolism	MW0367	guaA	UPI000012BD70	Q8NY69	GMP synthase	2.3.1.128 ; 6.3.5.2	C	Cytoplasmic	Cytoplasmic	C	OTHER	F		0.697287	NA	58150.00	513	30.21	25.34	10.14	35.28	30.60	34.11	13.84	16.37	28.85	57.50	13.65	4.76	-0.288	-24.13	1	1	0	0	0	0	NA	NA	NA	NA	NA	NA	NA	NA	NA	NA	NA	NA
[F] Nucleotide transport and metabolism	MW1589	tgt	UPI0000136CFD	P66906	Queuine tRNA-ribosyltransferase	2.4.2.29	C	Cytoplasmic	Cytoplasmic	C	OTHER	F		0.637456	NA	43260.00	379	29.29	19.26	12.40	33.51	34.56	31.93	15.30	13.98	30.87	54.62	14.51	6.32	-0.435	-7.33	2	1	0	1	0	0	NA	NA	NA	NA	NA	NA	NA	NA	NA	NA	NA	NA
[F] Nucleotide transport and metabolism	MW1654	ackA	UPI000012529B	Q8NW53	Acetate kinase	2.7.2.1	C	Cytoplasmic	Cytoplasmic	C	OTHER	F		0.751331	NA	43992.00	400	28.50	24.25	10.50	30.25	37.50	32.25	14.50	14.00	33.25	56.00	10.75	5.89	-0.131	-10.74	1	1	0	0	0	0	NA	NA	NA	NA	NA	NA	NA	NA	NA	NA	NA	NA
[G] Carbohydrate transport and metabolism	MW1229	tkt	UPI00000543E4	P66963	Transketolase	2.2.1.1	U	Cytoplasmic	Cytoplasmic	C	OTHER	G	COG0021	0.732238	0.6	72170.00	662	25.38	20.09	11.63	30.51	41.84	27.64	11.48	13.90	36.10	51.66	12.24	4.71	-0.332	-31.37	5	1	1	1	1	1	NA	NA	NA	NA	NA	NA	NA	NA	NA	NA	NA	NA
[G] Carbohydrate transport and metabolism	MW0738	eno	UPI0000054764	P64079	Enolase	4.2.1.11	C	Cytoplasmic	Cytoplasmic	C	OTHER	G	COG0148	0.872806	1.8	47064.00	434	26.50	22.58	8.99	32.49	38.25	29.26	10.37	16.13	37.79	50.92	11.29	4.28	-0.200	-29.54	5	1	1	1	1	1	6.56	6.61	6.71	6.7	6.56	6.86	7.38	7.54	6.97	6.66	7.1	7.09
[G] Carbohydrate transport and metabolism	MW0163	ptsG	UPI00000D9BDC	Q8NYM1	PTS system glucose-specific EIICBA component	2.7.1.193 ; 2.7.1.199 ; 2.7.1.201 ; 2.7.1.208 ; 2.7.1.211	CM	Membrane	Membrane	TMH	SpI	G	COG2190; COG1264; COG1263	0.715645	1.9	73839.00	681	18.65	26.14	12.92	23.79	38.62	37.59	9.84	8.81	33.48	54.48	12.04	6.33	0.319	-9.45	5	1	1	1	1	1	7.5	7.51	7.53	6.93	6.8	6.83	6.7	6.15	6.16	6.37	6.64	6.15
[G] Carbohydrate transport and metabolism	MW1715	lytD	UPI00000BF2A9	A0A0H3JX13	Beta- N-acetylglucosaminidase	3.2.1.96 ; 3.5.1.28	E	Membrane	Membrane	SpI	OTHER	G	COG4193	0.627347	1.9	32469.00	284	31.34	18.66	15.49	37.32	34.86	27.82	19.01	12.32	32.75	53.52	13.73	9.79	-0.595	9.92	5	1	1	1	1	1	NA	NA	NA	NA	NA	NA	NA	NA	NA	NA	NA	NA
[G] Carbohydrate transport and metabolism	MW0662	fruA	UPI00000D9CF0	A0A0H3JV05	Fructose specific permease	2.7.1.200 ; 2.7.1.202	CM	Membrane	Cytoplasmic	C	OTHER	G	COG1299; COG1445; COG1762	0.684356	2.3	68689.00	652	20.70	25.15	7.36	25.46	41.56	32.98	10.43	10.28	38.19	53.83	7.98	5.82	0.215	-9.92	5	1	1	1	1	1	7.75	7.73	7.71	7.42	7.27	7.48	7.34	7.16	7.09	7.32	7.31	7.22
[G] Carbohydrate transport and metabolism	MW0734	gapA1	UPI000005229B	P0A037	Glyceraldehyde-3-phosphate dehydrogenase	1.2.1.12	C	Cytoplasmic	Cytoplasmic	C	OTHER	G	COG0057	0.864752	3.5	36240.00	336	26.49	22.62	7.44	33.03	37.80	29.17	11.90	14.58	39.88	50.00	10.12	4.65	-0.218	-13.63	5	1	1	1	1	1	8.15	8.16	7.99	7.7	7.77	7.9	8.25	8.22	8.08	8.28	8.53	8.42
[G] Carbohydrate transport and metabolism	MW0736	tpiA	UPI000013722C	P68824	Triosephosphate isomerase	2.7.2.3 ; 5.3.1.1	C	Cytoplasmic	Cytoplasmic	C	OTHER	G		0.81369	NA	27231.00	253	27.67	21.34	7.12	33.99	37.94	28.06	11.86	15.81	37.95	54.15	7.91	4.52	-0.274	-13.78	1	1	0	0	0	0	NA	NA	NA	NA	NA	NA	NA	NA	NA	NA	NA	NA
[G] Carbohydrate transport and metabolism	MW2459	glcB	UPI00000D9FFE	Q8NUS2	PTS system glucoside-specific EIICBA component	2.7.1.193 ; 2.7.1.199 ; 2.7.1.201 ; 2.7.1.208 ; 2.7.1.211	CM	Membrane	Membrane	TMH	OTHER	G		0.68648	NA	74329.00	688	19.48	27.76	11.77	22.97	38.23	38.81	10.03	9.45	33.14	55.38	11.48	6.13	0.419	-9.71	5	1	1	1	1	1	NA	NA	NA	NA	NA	NA	NA	NA	NA	NA	NA	NA
[G] Carbohydrate transport and metabolism	Newbould305_0513	manP	UPI00024E4731	A0A1R0KCP4	PTS mannose transporter subunit IIABC	2.7.1.191 ; 2.7.1.200 ; 2.7.1.202	CM	Membrane	Cytoplasmic	C	OTHER	G		0.555099	NA	67464.00	630	19.68	28.09	9.21	24.44	38.09	37.46	10.63	9.05	34.76	56.83	8.41	6.65	0.345	-6.42	1	1	0	0	0	0	NA	NA	NA	NA	NA	NA	NA	NA	NA	NA	NA	NA
[H] Coenzyme transport and metabolism	MW0929	menB	UPI00000D9D61	Q8NXA0	1,4-Dihydroxy-2-naphthoyl-CoA synthase	4.1.3.36	C	Cytoplasmic	Cytoplasmic	C	OTHER	H	COG0447	0.699331	0.6	30407.00	273	27.84	20.51	10.26	35.16	35.16	29.67	13.55	14.29	35.16	49.82	15.02	5.24	-0.368	-4.95	4	1	0	1	1	1	NA	NA	NA	NA	NA	NA	NA	NA	NA	NA	NA	NA
[H] Coenzyme transport and metabolism	MW0474	pdxS	UPI0000054856	P60799	Pyridoxal 5'-phosphate synthase subunit PdxS	4.3.3.6	C	Cytoplasmic	Cytoplasmic	C	OTHER	H	COG0214	0.724178	0.7	31956.00	295	27.80	22.04	5.76	33.22	35.59	31.19	12.88	14.92	35.26	53.56	11.19	4.83	-0.131	-9.71	4	1	0	1	1	1	NA	NA	NA	NA	NA	NA	NA	NA	NA	NA	NA	NA
[H] Coenzyme transport and metabolism	MW1360	menG	UPI0000054C6C	P67063	Ubiquinone/menaquinone biosynthesis C-methylase UbiE	2.1.1.163 ; 2.1.1.201	U	Cytoplasmic	Cytoplasmic	C	OTHER	H	COG2226	0.599072	1.3	27391.00	241	29.05	19.50	12.45	35.68	30.71	33.61	16.18	12.86	29.04	56.02	14.94	9.03	-0.379	4.2	2	1	0	0	1	0	NA	NA	NA	NA	NA	NA	NA	NA	NA	NA	NA	NA
[I] Lipid transport and metabolism	MW1205	cls	UPI00000D9DC8	A0A0H3JVZ5	Cardiolipin synthase		CM	Membrane	Membrane	TMH	OTHER	I	COG1502	0.556365	0.3	57827.00	505	25.54	24.55	15.64	32.28	32.28	35.45	14.26	11.29	29.11	54.26	16.63	8.47	-0.140	3.08	2	1	0	0	0	1	NA	NA	NA	NA	NA	NA	NA	NA	NA	NA	NA	NA
[I] Lipid transport and metabolism	MW1669	plsC	UPI0000054395	A0A0H3JWX9	1-acyl-sn-glycerol-3-phosphate acyltransferase	2.3.1.51	C	Cytoplasmic	Cytoplasmic	C	OTHER	I	COG0204	0.667174	0.4	23047.00	205	25.37	25.85	9.27	31.71	36.10	32.20	16.59	8.78	27.80	61.46	10.73	10.23	-0.246	12.31	1	1	0	0	0	0	NA	NA	NA	NA	NA	NA	NA	NA	NA	NA	NA	NA
[I] Lipid transport and metabolism	MW0866	fabF	UPI0000054B16	Q8NXE1	3-oxoacyl-[acyl-carrier-protein] synthase 2	2.3.1.179	CM	Cytoplasmic	Cytoplasmic	C	OTHER	I		0.733467	NA	43690.00	414	24.39	19.32	7.97	28.98	43.72	27.30	11.35	13.04	42.99	47.83	9.18	4.82	-0.168	-16.23	2	1	0	0	1	0	NA	NA	NA	NA	NA	NA	NA	NA	NA	NA	NA	NA
[J] Translation, ribosomal structure and biogenesis	MW0494	rplJ	UPI0000054840	P66049	50S ribosomal protein L10		C	Cytoplasmic	Cytoplasmic	C	OTHER	J	COG0244	0.801202	1	17690.00	166	27.11	25.90	5.42	31.33	38.56	30.12	11.45	15.66	37.35	54.82	7.83	4.49	0.025	-8.79	5	1	1	1	1	1	6.7	6.62	6.58	6	5.74	5.74	6.93	6.66	6.52	6.64	7.11	6.98
[J] Translation, ribosomal structure and biogenesis	MW2155	rpsH	UPI000004801B	P66631	30S ribosomal protein S8		C	Cytoplasmic	Cytoplasmic	C	OTHER	J	COG0096	0.806996	1	14814.00	132	31.06	26.52	6.06	37.12	30.30	32.58	17.42	13.64	28.03	59.85	12.12	9.90	-0.285	4.11	3	1	0	1	1	0	NA	NA	NA	NA	NA	NA	NA	NA	NA	NA	NA	NA
[J] Translation, ribosomal structure and biogenesis	MW2161	rpmC	UPI0000133E90	P66174	50S ribosomal protein L29		C	Cytoplasmic	Cytoplasmic	C	OTHER	J	COG0255	0.60892	1	8081.00	69	39.13	20.29	2.90	49.28	26.09	24.64	21.74	17.39	27.54	57.97	14.49	10.39	-0.896	3.02	1	1	0	0	0	0	NA	NA	NA	NA	NA	NA	NA	NA	NA	NA	NA	NA
[J] Translation, ribosomal structure and biogenesis	MW2168	rplD	UPI00000545D9	P61060	50S ribosomal protein L4		U	Cytoplasmic	Cytoplasmic	C	OTHER	J	COG0088	0.738903	1	22439.00	207	24.64	22.22	6.28	34.78	37.20	28.02	14.98	9.66	34.30	53.62	12.08	10.60	-0.348	10.11	2	1	0	0	1	0	NA	NA	NA	NA	NA	NA	NA	NA	NA	NA	NA	NA
[J] Translation, ribosomal structure and biogenesis	MW2170	rpsJ	UPI0000048024	P66335	30S ribosomal protein S10		C	Cytoplasmic	Cytoplasmic	C	OTHER	J	COG0051	0.712105	1	11563.00	102	34.31	25.49	6.86	37.25	34.31	28.43	21.57	12.74	29.41	58.82	11.76	10.37	-0.492	6.28	2	1	0	0	1	0	7.16	7.2	7.23	6.62	6.48	6.44	6.73	6.72	6.45	6.89	7.22	7.1
[J] Translation, ribosomal structure and biogenesis	MW0500	rpsL	UPI0000048026	P0A0G9	30S ribosomal protein S12		C	Extracellular	Cytoplasmic	C	OTHER	J	COG0048	0.769098	2	15269.00	137	29.93	20.44	6.57	38.69	37.23	24.09	24.82	5.11	29.93	55.47	14.60	11.84	-0.854	24.21	4	1	1	0	1	1	NA	NA	NA	NA	NA	NA	NA	NA	NA	NA	NA	NA
[J] Translation, ribosomal structure and biogenesis	MW1156	rpsO	UPI000004801C	Q7A116	30S ribosomal protein S15		C	Cytoplasmic	Cytoplasmic	C	OTHER	J	COG0184	0.877136	2	10596.00	89	41.57	24.72	10.11	42.70	30.34	26.97	29.21	12.36	22.47	59.55	17.98	11.12	-0.896	9.55	2	1	0	0	1	0	NA	NA	NA	NA	NA	NA	NA	NA	NA	NA	NA	NA
[J] Translation, ribosomal structure and biogenesis	MW0343	rpsR	UPI000004802A	P66469	30S ribosomal protein S18		C	Cytoplasmic	Cytoplasmic	C	OTHER	J	COG0238	0.807743	3	9299.00	80	35.00	17.50	10.00	36.25	38.75	25.00	27.50	7.50	31.25	46.25	22.50	11.58	-0.781	14.12	5	1	1	1	1	1	7.18	7.13	7.29	6.69	5.96	6.56	6.91	6.82	6.75	6.81	7.35	7.4
[J] Translation, ribosomal structure and biogenesis	MW2162	rplP	UPI00000D76A9	Q7A080	50S ribosomal protein L16		C	Cytoplasmic	Cytoplasmic	C	OTHER	J	COG0197	0.72906	3	16223.00	144	30.55	19.44	10.42	31.94	40.28	27.78	22.22	8.33	30.55	51.39	18.05	11.30	-0.514	17.28	5	1	1	1	1	1	7.72	7.77	7.76	7.39	7.24	7.44	7.15	6.7	6.15	7.24	7.52	7.62
[J] Translation, ribosomal structure and biogenesis	MW2163	rpsC	UPI0000134FAF	P66554	30S ribosomal protein S3		C	Cytoplasmic	Cytoplasmic	C	OTHER	J	COG0092	0.785328	3	24072.00	217	32.72	23.96	7.83	37.33	34.56	28.11	20.28	12.44	32.72	54.84	12.44	10.42	-0.428	11.57	5	1	1	1	1	1	6.69	6.85	6.9	6.87	6.81	6.98	6.88	6.79	6.49	7.16	7.55	7.49
[J] Translation, ribosomal structure and biogenesis	MW2156	rpsZ	UPI0000048028	P66413	30S ribosomal protein S14 type Z		C	Extracellular	Cytoplasmic	C	OTHER	J	COG0199	0.776204	6	7291.00	61	34.43	13.12	13.11	39.34	32.79	27.87	29.51	4.92	27.87	47.54	24.59	10.95	-0.841	13.84	4	1	0	1	1	1	NA	NA	NA	NA	NA	NA	NA	NA	NA	NA	NA	NA
[J] Translation, ribosomal structure and biogenesis	MW1517	glyQS	UPI000002E8EC	P67035	Glycine--tRNA ligase	6.1.1.14	C	Cytoplasmic	Cytoplasmic	C	OTHER	J	COG0423	0.817896	0.3	53560.00	463	30.67	17.28	14.47	37.15	32.40	30.45	14.04	16.63	32.18	50.32	17.49	4.74	-0.589	-20.43	1	1	0	0	0	0	NA	NA	NA	NA	NA	NA	NA	NA	NA	NA	NA	NA
[J] Translation, ribosomal structure and biogenesis	MW2150	rplO	UPI0000054C04	P0A0F7	50S ribosomal protein L15		U	Cytoplasmic	Cytoplasmic	C	OTHER	J	COG0200	0.721249	0.6	15579.00	146	32.19	19.18	6.85	36.99	39.73	23.29	21.92	10.27	35.62	52.74	11.64	11.03	-0.659	13.38	1	1	0	0	0	0	NA	NA	NA	NA	NA	NA	NA	NA	NA	NA	NA	NA
[J] Translation, ribosomal structure and biogenesis	MW2145	rpsM	UPI0000048027	P66389	30S ribosomal protein S13		C	Cytoplasmic	Cytoplasmic	C	OTHER	J	COG0099	0.774443	0.7	13703.00	121	36.36	23.97	4.13	42.15	32.23	25.62	23.97	12.40	31.40	52.07	16.53	11.07	-0.734	13.1	2	1	0	0	0	1	NA	NA	NA	NA	NA	NA	NA	NA	NA	NA	NA	NA
[J] Translation, ribosomal structure and biogenesis	MW2157	rplE	UPI00000D76D0	Q7A083	50S ribosomal protein L5		C	Cytoplasmic	Cytoplasmic	C	OTHER	J	COG0094	0.790947	0.7	20243.00	179	30.73	24.58	7.26	38.55	27.38	34.08	16.76	13.97	27.38	59.22	13.41	9.95	-0.306	5.02	4	1	0	1	1	1	NA	NA	NA	NA	NA	NA	NA	NA	NA	NA	NA	NA
[J] Translation, ribosomal structure and biogenesis	MW2154	rplF	UPI0000054C2C	Q7A084	50S ribosomal protein L6		C	Cytoplasmic	Cytoplasmic	C	OTHER	J	COG0097	0.79826	1.1	19764.00	178	30.34	23.03	6.74	38.20	34.83	26.97	17.98	12.36	29.21	58.99	11.80	10.12	-0.636	7.29	5	1	1	1	1	1	6.87	6.73	6.84	5.43	5.06	5.34	6.11	6.21	5.7	6.03	6.72	6.62
[J] Translation, ribosomal structure and biogenesis	MW2167	rplW	UPI00000549A8	Q7A078	50S ribosomal protein L23		C	Cytoplasmic	Cytoplasmic	C	OTHER	J	COG0089	0.675901	1.1	10593.00	91	35.16	19.78	7.69	43.96	27.47	28.57	21.98	13.19	26.37	58.24	15.39	10.47	-0.707	8.01	5	1	1	1	1	1	7.4	7.34	7.17	6.6	6.57	6.65	6.76	6.56	6.59	7.06	7.28	7.25
[J] Translation, ribosomal structure and biogenesis	MW1624	infC	UPI000012D34E	P65141	Translation initiation factor IF-3		C	Cytoplasmic	Cytoplasmic	C	OTHER	J	COG0290	0.675137	1.4	20190.00	175	39.43	20.00	5.71	46.86	24.57	28.57	24.00	15.43	26.29	62.29	11.43	10.44	-0.783	13.08	3	1	1	0	1	0	NA	NA	NA	NA	NA	NA	NA	NA	NA	NA	NA	NA
[J] Translation, ribosomal structure and biogenesis	MW2137	rplM	UPI0000054B7F	Q7A089	50S ribosomal protein L13		U	Extracellular	Cytoplasmic	C	OTHER	J	COG0102	0.85242	1.4	16315.00	145	29.66	18.62	11.04	35.86	40.69	23.45	17.93	11.72	31.04	54.48	14.48	9.75	-0.762	4.47	1	1	0	0	0	0	NA	NA	NA	NA	NA	NA	NA	NA	NA	NA	NA	NA
[J] Translation, ribosomal structure and biogenesis	MW2164	rplV	UPI0000054ADA	Q7A079	50S ribosomal protein L22		C	Cytoplasmic	Cytoplasmic	C	OTHER	J	COG0091	0.753152	1.4	12820.00	117	31.62	23.08	4.27	36.75	36.75	26.50	19.66	11.97	33.33	55.56	11.11	10.62	-0.305	7.19	1	1	0	0	0	0	NA	NA	NA	NA	NA	NA	NA	NA	NA	NA	NA	NA
[J] Translation, ribosomal structure and biogenesis	MW0501	rpsG	UPI000004801A	P66617	30S ribosomal protein S7		C	Cytoplasmic	Cytoplasmic	C	OTHER	J	COG0049	0.799893	1.5	17774.00	156	33.33	21.79	7.69	39.74	32.05	28.20	20.51	12.82	28.20	55.13	16.67	10.61	-0.622	9.29	2	1	0	0	1	0	NA	NA	NA	NA	NA	NA	NA	NA	NA	NA	NA	NA
[J] Translation, ribosomal structure and biogenesis	MW0502	fusA	UPI0000052287	P68791	Elongation factor G		C	Cytoplasmic	Cytoplasmic	C	OTHER	J	COG0480	0.819882	1.6	76526.00	693	29.15	20.35	9.52	33.04	38.38	28.57	12.55	16.59	35.93	52.38	11.69	4.52	-0.348	-42.75	5	1	1	1	1	1	NA	NA	NA	NA	NA	NA	NA	NA	NA	NA	NA	NA
[J] Translation, ribosomal structure and biogenesis	MW1662	rpsD	UPI0000135022	P66564	30S ribosomal protein S4		C	Cytoplasmic	Cytoplasmic	C	OTHER	J	COG0522	0.846378	1.7	22987.00	200	29.50	22.50	11.00	37.50	34.00	28.50	19.00	10.50	26.50	54.50	19.00	10.56	-0.607	13.38	5	1	1	1	1	1	NA	NA	NA	NA	NA	NA	NA	NA	NA	NA	NA	NA
[J] Translation, ribosomal structure and biogenesis	MW2152	rpsE	UPI0000048021	P66580	30S ribosomal protein S5		C	Cytoplasmic	Cytoplasmic	C	OTHER	J	COG0098	0.786898	1.9	17722.00	166	28.31	24.10	4.82	33.13	37.95	28.91	16.87	11.45	34.94	53.01	12.05	10.59	-0.204	8.11	5	1	1	1	1	1	6.95	6.85	6.81	6.46	6.44	6.23	6.93	6.9	5.58	6.92	7.38	7.26
[J] Translation, ribosomal structure and biogenesis	MW0493	rplA	UPI0000054841	P66092	50S ribosomal protein L1		C	Cytoplasmic	Cytoplasmic	C	OTHER	J	COG0081	0.874668	2.1	24680.00	230	27.83	20.00	7.83	33.91	39.13	26.96	15.22	12.61	38.26	52.18	9.57	9.61	-0.291	4.2	5	1	1	1	1	1	6.74	6.7	6.71	6.37	4.87	6.32	6.52	6.18	4.87	6.92	7.22	7.15
[J] Translation, ribosomal structure and biogenesis	MW2144	rpsK	UPI0000048025	P66358	30S ribosomal protein S11		C	Cytoplasmic	Cytoplasmic	C	OTHER	J	COG0100	0.832018	2.2	13866.00	129	27.13	17.05	6.20	31.78	44.19	24.03	20.16	6.98	38.76	48.06	13.18	11.80	-0.510	14.22	3	1	0	0	1	1	NA	NA	NA	NA	NA	NA	NA	NA	NA	NA	NA	NA
[J] Translation, ribosomal structure and biogenesis	MW1597	rplU	UPI00000D766C	Q7A0Q2	50S ribosomal protein L21		U	Cytoplasmic	Cytoplasmic	C	OTHER	J	COG0261	0.838219	2.3	11320.00	102	32.35	20.59	8.82	39.22	33.33	27.45	20.59	11.77	33.33	53.92	12.74	10.56	-0.558	8.1	4	1	1	0	1	1	NA	NA	NA	NA	NA	NA	NA	NA	NA	NA	NA	NA
[J] Translation, ribosomal structure and biogenesis	MW1622	rplT	UPI0000054C25	P66109	50S ribosomal protein L20		C	Cytoplasmic	Cytoplasmic	C	OTHER	J	COG0292	0.830677	2.3	13670.00	118	35.59	16.95	9.32	41.52	33.05	25.42	28.81	6.78	31.36	49.15	19.49	11.85	-0.776	24.18	4	1	0	1	1	1	NA	NA	NA	NA	NA	NA	NA	NA	NA	NA	NA	NA
[J] Translation, ribosomal structure and biogenesis	MW2166	rplB	UPI00000522A9	P60433	50S ribosomal protein L2		C	Cytoplasmic	Cytoplasmic	C	OTHER	J	COG0090	0.729663	2.4	30120.00	277	29.60	20.94	6.14	35.74	39.71	24.55	22.38	7.22	32.49	55.23	12.27	11.45	-0.665	35.58	5	1	1	1	1	1	NA	NA	NA	NA	NA	NA	NA	NA	NA	NA	NA	NA
[J] Translation, ribosomal structure and biogenesis	MW0503	tuf	UPI0000054837	P64029	Elongation factor Tu		C	Cytoplasmic	Cytoplasmic	C	OTHER	J	COG0050	0.863005	2.7	43055.00	394	29.70	22.84	8.88	31.47	38.83	29.69	12.69	17.00	36.29	52.79	10.91	4.48	-0.251	-27.91	5	1	1	1	1	1	7.62	7.56	7.49	6.99	7.1	6.96	7.24	7.1	6.52	7.17	7.54	7.12
[J] Translation, ribosomal structure and biogenesis	MW1139	rpsB	UPI0000134F21	P66545	30S ribosomal protein S2		C	Cytoplasmic	Cytoplasmic	C	OTHER	J	COG0052	0.807593	2.7	29061.00	255	34.12	23.14	7.45	42.75	27.06	30.20	16.47	17.65	27.45	60.78	11.76	5.17	-0.530	-4.84	5	1	1	1	1	1	7.08	7.11	7.04	6.74	6.91	7.04	6.89	6.7	6.42	7.02	7.34	7.29
[J] Translation, ribosomal structure and biogenesis	MW1124	rplS	UPI0000054AE5	Q8NX05	50S ribosomal protein L19		C	Cytoplasmic	Cytoplasmic	C	OTHER	J	COG0335	0.806992	3.6	13346.00	116	36.21	25.86	7.76	37.07	32.76	30.17	26.72	9.48	26.72	52.59	20.69	12.03	-0.518	17.28	5	1	1	1	1	1	NA	NA	NA	NA	NA	NA	NA	NA	NA	NA	NA	NA
[J] Translation, ribosomal structure and biogenesis	MW0009	serS	UPI00000D9B7C	Q8NYY2	Serine--tRNA ligase	6.1.1.11	C	Cytoplasmic	Cytoplasmic	C	OTHER	J		0.774399	NA	48569.00	428	32.01	19.86	8.64	39.02	32.01	28.97	14.72	17.29	31.78	54.44	13.79	4.79	-0.569	-15.78	1	0	0	1	0	0	NA	NA	NA	NA	NA	NA	NA	NA	NA	NA	NA	NA
[J] Translation, ribosomal structure and biogenesis	MW1158	rnjB	UPI00000D7781	Q7A115	Ribonuclease J 2		C	Cytoplasmic	Cytoplasmic	C	OTHER	J		0.614087	NA	62531.00	557	28.37	26.39	9.88	33.75	31.24	35.01	14.54	13.82	27.47	61.22	11.31	6.11	-0.098	-10.66	1	1	0	0	0	0	NA	NA	NA	NA	NA	NA	NA	NA	NA	NA	NA	NA
[J] Translation, ribosomal structure and biogenesis	MW1607	valS	UPI0000030ADA	Q7A0P4	Valine--tRNA ligase	6.1.1.9	C	Cytoplasmic	Cytoplasmic	C	OTHER	J		0.716432	NA	101609.00	876	31.96	21.35	12.56	37.78	31.05	31.16	14.61	17.35	29.68	54.57	15.75	4.74	-0.561	-39.52	1	1	0	0	0	0	NA	NA	NA	NA	NA	NA	NA	NA	NA	NA	NA	NA
[J] Translation, ribosomal structure and biogenesis	MW1626	thrS	UPI0000030ADF	Q8NW68	Threonine--tRNA ligase	6.1.1.3	C	Cytoplasmic	Cytoplasmic	C	OTHER	J		0.713274	NA	74376.00	645	33.02	20.78	12.25	38.76	31.63	29.61	15.81	17.21	28.68	56.59	14.73	5.04	-0.605	-26.31	1	1	0	0	0	0	NA	NA	NA	NA	NA	NA	NA	NA	NA	NA	NA	NA
[J] Translation, ribosomal structure and biogenesis	MW2160	rpsQ	UPI000004801D	Q8NVB4	30S ribosomal protein S17		C	Cytoplasmic	Cytoplasmic	C	OTHER	J		0.767117	NA	10163.00	87	39.08	25.29	9.20	41.38	29.88	28.74	25.29	13.79	26.44	59.77	13.79	10.36	-0.697	8.19	2	1	0	0	1	0	NA	NA	NA	NA	NA	NA	NA	NA	NA	NA	NA	NA
[J] Translation, ribosomal structure and biogenesis	MW2169	rplC	UPI00000D76AA	P60450	50S ribosomal protein L3		C	Cytoplasmic	Cytoplasmic	C	OTHER	J		0.751719	NA	23691.00	220	30.00	20.45	7.73	36.82	36.36	26.82	19.09	10.91	33.64	56.36	10.00	10.50	-0.509	13.47	1	1	0	0	0	0	NA	NA	NA	NA	NA	NA	NA	NA	NA	NA	NA	NA
[K] Transcription	MW0497	rpoB	UPI00000D771C	P60279	DNA-directed RNA polymerase subunit beta	2.7.7.6	C	Cytoplasmic	Cytoplasmic	C	OTHER	K	COG0085	0.737557	1	133069.00	1183	30.60	23.33	8.79	36.60	33.13	30.26	13.69	16.91	31.44	54.61	13.95	4.64	-0.434	-58.19	5	1	1	1	1	1	6.74	6.55	6.51	6.51	7.37	7.18	7.03	6.85	6.66	7.37	7.74	7.73
[K] Transcription	MW0498	rpoC	UPI00000D77B3	P60286	DNA-directed RNA polymerase subunit beta'	2.7.7.6	C	Cytoplasmic	Cytoplasmic	C	OTHER	K	COG0086	0.749531	1	135253.00	1207	29.66	23.28	8.20	35.46	33.64	30.90	15.41	14.25	31.07	55.51	13.42	6.94	-0.353	-3.73	5	1	1	1	1	1	NA	NA	NA	NA	NA	NA	NA	NA	NA	NA	NA	NA
[K] Transcription	MW1103	prkC	UPI00000543A2	A0A0H3JZV1	Serine/threonine protein kinase, PASTA domain, binds beta-lactams	2.7.11.1	CM	Cytoplasmic	Cytoplasmic	C	OTHER	KLT	COG0515; COG2815	0.557705	0.4	74279.00	664	32.23	23.19	8.43	38.10	34.03	27.86	16.27	15.96	31.63	59.64	8.73	5.94	-0.547	-11.68	1	1	0	0	0	0	NA	NA	NA	NA	NA	NA	NA	NA	NA	NA	NA	NA
[K] Transcription	MW2143	rpoA	UPI0000054BBD	P66707	DNA-directed RNA polymerase subunit alpha	2.7.7.6	C	Cytoplasmic	Cytoplasmic	C	OTHER	K	COG0202	0.719071	0.4	34972.00	314	31.85	27.39	5.73	37.58	30.57	31.85	13.06	18.79	31.21	59.87	8.92	4.39	-0.302	-21.64	1	1	0	0	0	0	NA	NA	NA	NA	NA	NA	NA	NA	NA	NA	NA	NA
[K] Transcription	MW1249	msrR	UPI00000CAEDB	Q7A0Y4	Anionic cell wall polymer biosynthesis enzyme, regulatory protein MsrR		CM	Cytoplasmic	Membrane	C	OTHER	K	COG1316	0.599297	1.2	36928.00	327	30.58	23.85	9.18	38.84	30.89	30.27	18.96	11.62	27.83	59.94	12.23	10.25	-0.515	17.65	5	1	1	1	1	1	NA	NA	NA	NA	NA	NA	NA	NA	NA	NA	NA	NA
[K] Transcription	MW0939	ywtF	UPI00000D7738	A0A0H3JVW0	Anionic cell wall polymer biosynthesis enzyme, LCP family		CM	Extracellular	Membrane	SpI	OTHER	K	COG1316	0.646931	1.4	45660.00	405	27.16	21.73	8.89	40.99	32.59	26.42	14.07	13.09	31.36	58.27	10.37	6.44	-0.677	-4.16	5	1	1	1	1	1	NA	NA	NA	NA	NA	NA	NA	NA	NA	NA	NA	NA
[K] Transcription	MW2230	brpA	UPI00000D775D	A0A0H3JXZ7	Anionic cell wall polymer biosynthesis enzyme, LCP family		CM	Membrane	Membrane	SpI	OTHER	K	COG1316	0.592838	4.3	34698.00	315	27.62	22.54	8.57	35.24	35.56	29.21	15.87	11.75	35.56	53.97	10.47	9.70	-0.404	5.74	5	1	1	1	1	1	7.9	8.05	7.66	8.47	8.36	8.4	7.69	7.63	8.35	7.95	8.53	8.07
[L] Replication, recombination and repair	MW0005	gyrB	UPI000005498E	P0A0K7	DNA gyrase/topoisomerase IV, subunit B	5.99.1.3	C	Cytoplasmic	Cytoplasmic	C	OTHER	L	COG0187	0.621456	0.3	72458.00	644	30.12	22.21	10.56	36.49	35.40	28.11	15.06	15.06	32.30	53.57	14.13	5.68	-0.490	-14.59	5	1	1	1	1	1	6.05	5.99	6.14	6.22	6.09	6.07	6.19	6.03	6.07	6.18	6.16	6.31
[L] Replication, recombination and repair	MW2004	cshA	UPI00000D7761	Q7A0D2	Superfamily II DNA and RNA helicase	3.6.4.13	C	Membrane	Cytoplasmic	C	OTHER	LKJ	COG0513	0.641182	0.4	56877.00	506	30.83	20.75	7.51	38.93	32.41	28.66	17.59	13.24	31.03	56.52	12.45	10.14	-0.579	14.78	1	1	0	0	0	0	NA	NA	NA	NA	NA	NA	NA	NA	NA	NA	NA	NA
[L] Replication, recombination and repair	MW1211	nuc	UPI00000D77A5	A0A0H3JZZ1	Thermonuclease	3.1.31.1	E	Extracellular	Membrane	SpI	SpI	L	COG1525	0.582182	1.9	20305.00	177	29.38	20.91	11.30	41.24	30.51	28.25	18.64	10.73	25.99	60.45	13.56	10.27	-0.691	11.28	5	1	1	1	1	1	NA	NA	NA	NA	NA	NA	NA	NA	NA	NA	NA	NA
[L] Replication, recombination and repair	MW0975	recN	UPI00000D9D73	A0A0H3JVL5	Uncharacterized lipoprotein		U	Cytoplasmic	Lipoprotein	SpII	SpII	L		0.661813	10.5	23848.00	208	44.71	20.19	6.73	52.89	23.56	23.56	25.48	19.23	29.81	62.98	7.21	9.96	-1.066	11.14	5	1	1	1	1	1	7.25	7.13	7.24	6.3	6.43	6.3	6.95	7.39	7.24	7.03	6.44	6.37
[M] Cell wall/membrane/envelope biogenesis	Newbould305_1006		UPI0004451C42	A0A1R0K739	Tandem-type lipoprotein		U	Extracellular	Lipoprotein	SpII	SpII	M		0.587487	1	31013.00	264	35.23	18.94	12.12	45.08	27.65	27.27	18.18	17.05	23.86	61.37	14.77	8.10	-0.909	1.09	1	1	0	0	0	0	NA	NA	NA	NA	NA	NA	NA	NA	NA	NA	NA	NA
[M] Cell wall/membrane/envelope biogenesis	MW0401	lpl14	UPI0000F5374E	Q8NY35	Uncharacterized lipoprotein		U	Extracellular	Lipoprotein	SpII	SpII	M		0.59519	2	31526.00	270	37.41	18.15	11.48	46.30	26.67	27.04	20.37	17.04	27.04	59.26	13.70	9.50	-0.931	7.14	4	1	0	1	1	1	NA	NA	NA	NA	NA	NA	NA	NA	NA	NA	NA	NA
[M] Cell wall/membrane/envelope biogenesis	MW2448	srtA	UPI00000D9FF9	A0A0H3JY68	Sortase	3.4.22.70	CM	Membrane	Signal	SpI	SpI	M	COG3764	0.666151	2	23586.00	206	34.95	19.42	9.71	43.20	31.07	25.73	18.93	16.02	29.61	59.22	11.17	9.11	-0.807	3.23	4	1	0	1	1	1	NA	NA	NA	NA	NA	NA	NA	NA	NA	NA	NA	NA
[M] Cell wall/membrane/envelope biogenesis	MW2564	pip	UPI00000DA03C	A0A0H3JZC4	Uncharacterized membrane protein YhgE, phage infection protein (PIP) family		CM	Membrane	Membrane	SpI	OTHER	MG	COG1511	0.556102	0.1	108612.00	993	22.26	24.17	7.05	36.25	33.63	30.11	12.49	9.77	33.53	57.50	8.96	9.91	-0.272	22.37	2	1	1	0	0	0	NA	NA	NA	NA	NA	NA	NA	NA	NA	NA	NA	NA
[M] Cell wall/membrane/envelope biogenesis	MW1064	pbpA	UPI000250690A	A0A0H3JX01	Penicillin-binding protein 1	3.4.16.4	CM	Membrane	Membrane	C	OTHER	M	COG0768	0.579596	0.3	82647.00	744	28.49	18.55	9.81	37.64	36.02	26.34	16.26	12.23	33.74	55.24	11.02	9.86	-0.646	20.95	4	1	1	0	1	1	NA	NA	NA	NA	NA	NA	NA	NA	NA	NA	NA	NA
[M] Cell wall/membrane/envelope biogenesis	MW0681	ltaS	UPI00000547A8	Q7A1I3	Lipoteichoic acid synthase	2.7.8.20	CM	Membrane	Membrane	TMH	OTHER	M	COG1368	0.651823	0.4	74315.00	646	24.30	20.59	17.65	32.97	34.83	32.20	13.93	10.37	30.03	52.63	17.34	9.47	-0.318	13	2	1	1	0	0	0	NA	NA	NA	NA	NA	NA	NA	NA	NA	NA	NA	NA
[M] Cell wall/membrane/envelope biogenesis	MW0604	pbp4	UPI00000D9CDB	A0A0H3JUV6	Penicillin binding protein 4	3.4.16.4	CM	Extracellular	Signal	SpI	SpI	M	COG1686	0.590021	0.5	48132.00	431	22.51	21.58	10.67	31.32	39.44	29.23	13.46	9.05	33.87	54.29	11.83	9.63	-0.300	11.61	5	1	1	1	1	1	6.22	6.23	6.19	6.68	6.6	6.45	6.33	6.1	6.1	6.35	6.53	6.47
[M] Cell wall/membrane/envelope biogenesis	MW2406		UPI00000D9FDD	Q8NUV8	Uncharacterized lipoprotein		U	Extracellular	Lipoprotein	SpII	SpII	M		0.533957	0.5	31469.00	271	32.84	18.08	12.55	41.70	31.37	26.94	17.71	15.13	29.52	55.72	14.76	8.65	-0.866	3.2	1	0	0	0	0	1	NA	NA	NA	NA	NA	NA	NA	NA	NA	NA	NA	NA
[M] Cell wall/membrane/envelope biogenesis	MW1504	pbp3	UPI00000D9E57	A0A0H3K0B9	Penicillin-binding protein 3	3.4.16.4	CM	Extracellular	Membrane	C	OTHER	M	COG0768	0.599165	0.6	77235.00	691	27.93	21.13	8.54	38.06	34.88	27.06	15.78	12.16	32.85	56.15	11.00	9.77	-0.610	17.76	5	1	1	1	1	1	NA	NA	NA	NA	NA	NA	NA	NA	NA	NA	NA	NA
[M] Cell wall/membrane/envelope biogenesis	SAO11_2396		UPI00046C89FC	A0A2X3T9J6	Tandem-type lipoprotein		CM	Extracellular	Lipoprotein	SpII	SpII	M		0.509311	0.7	30455.00	260	36.15	18.08	13.08	43.46	28.85	27.69	20.00	16.15	27.69	56.92	15.38	9.25	-0.900	6.2	2	0	0	1	1	0	NA	NA	NA	NA	NA	NA	NA	NA	NA	NA	NA	NA
[M] Cell wall/membrane/envelope biogenesis	MW0230	tagF1	UPI00003B137F	A0A0H3JUQ2	CDP-glycerol glycerophosphotransferase family protein	2.7.8.12 ; 2.7.8.45	CM	Cytoplasmic	Cytoplasmic	C	OTHER	M	COG1887	0.575589	0.8	45969.00	389	29.56	20.82	16.97	35.47	34.19	30.33	15.94	13.62	29.05	52.44	18.51	6.97	-0.561	-2.02	3	1	0	1	0	1	NA	NA	NA	NA	NA	NA	NA	NA	NA	NA	NA	NA
[M] Cell wall/membrane/envelope biogenesis	MW1145	rseP	UPI00000D9DAF	Q8NWZ4	Membrane-associated Zinc metalloprotease RseP, regulator of RpoE activity	3.4.21.107 ; 3.4.21.116	CM	Membrane	Cytoplasmic	TMH	OTHER	M	COG0750	0.56811	0.8	48079.00	428	24.53	26.64	13.79	28.27	33.88	37.85	14.25	10.28	28.97	55.84	15.19	9.55	0.154	8.72	5	1	1	1	1	1	6.03	6.13	6.42	6.98	6.94	6.96	7.26	7.15	7.04	7.02	7.04	7.13
[M] Cell wall/membrane/envelope biogenesis	MW1310	ctpA	UPI00000D9DF0	Q8NWR2	C-terminal processing serine protease CtpA/Prc, contains a PDZ domain	3.4.21.102	CM	Membrane	Membrane	C	OTHER	M	COG0793	0.666351	0.8	55212.00	496	32.86	22.38	7.26	41.73	31.05	27.22	18.15	14.72	33.27	58.87	7.86	9.70	-0.633	10.68	5	1	1	1	1	1	NA	NA	NA	NA	NA	NA	NA	NA	NA	NA	NA	NA
[M] Cell wall/membrane/envelope biogenesis	MW0073		UPI00003B1A2C	Q8NYU0	Uncharacterized lipoprotein		U	Extracellular	Lipoprotein	SpII	SpII	M		0.619543	0.9	29531.00	254	33.07	18.50	12.21	43.31	29.53	27.16	18.90	14.17	27.17	57.88	14.96	9.76	-0.825	11.89	2	1	0	0	0	1	NA	NA	NA	NA	NA	NA	NA	NA	NA	NA	NA	NA
[M] Cell wall/membrane/envelope biogenesis	MW2565	acmB	UPI00000DA03D	A0A0H3K4V0	Peptidoglycan hydrolase	3.2.1.96 ; 3.5.1.28	E	Extracellular	Signal	SpI	SpI	NU	COG1705	0.698977	0.9	69164.00	619	29.24	13.41	9.69	42.33	39.74	17.93	15.02	14.22	40.06	49.92	10.02	6.34	-1.133	-6.86	2	1	0	1	0	0	NA	NA	NA	NA	NA	NA	NA	NA	NA	NA	NA	NA
[M] Cell wall/membrane/envelope biogenesis	MW1369	ebpS	UPI00000D9E09	Q8NWM5	Elastin binding protein		CM	Extracellular	Cytoplasmic	C	OTHER	M		0.685424	1.2	53183.00	486	33.95	9.05	7.20	49.59	39.09	11.32	17.90	16.05	39.51	54.73	5.76	6.34	-1.536	-11.85	5	1	1	1	1	1	NA	NA	NA	NA	NA	NA	NA	NA	NA	NA	NA	NA
[M] Cell wall/membrane/envelope biogenesis	MW2370	opuCC	UPI00000D9FBF	A0A0H3JXY7	Glycine betaine/carnitine/choline ABC transporter opuCC		CM	Membrane	Lipoprotein	SpII	SpII	M	COG1732	0.51441	1.3	34774.00	313	28.75	20.13	12.14	32.91	39.30	27.80	17.57	11.18	35.78	52.71	11.50	9.83	-0.438	10.86	5	1	1	1	1	1	7	7.07	7.25	7.16	7.23	6.93	6.94	6.93	6.59	6.7	6.77	6.75
[M] Cell wall/membrane/envelope biogenesis	MW0792	metQ	UPI00000D9D29	A0A0H3JZE8	ABC-type metal ion transport system, surface antigen		CM	Cytoplasmic	Lipoprotein	SpII	SpII	M	COG1464	0.758159	1.6	30316.00	273	31.50	22.35	9.52	39.93	32.60	27.47	17.58	13.92	30.40	61.17	8.42	9.49	-0.485	6.32	5	1	1	1	1	1	7.53	7.3	7.36	7.39	7.73	7.56	7.87	7.77	7.56	7.7	7.74	7.71
[M] Cell wall/membrane/envelope biogenesis	SAO11_1932		UPI00021E17D3	A0A0D1JPA9	Tandem-type lipoprotein		U	Extracellular	Lipoprotein	SpII	SpII	M		0.556337	1.7	31629.00	270	36.30	18.89	11.11	45.93	26.67	27.41	19.26	17.04	25.18	61.11	13.70	9.13	-0.921	4.15	5	1	1	1	1	1	6.82	7.63	7.48	5.61	6.59	6.2	6.49	5.61	6.52	7.07	7.1	7.21
[M] Cell wall/membrane/envelope biogenesis	MW1814	mgt	UPI00000D7827	Q7A0I6	Monofunctional glycosyltransferase	2.4.1.129 ; 3.4.16.4	CM	Extracellular	Membrane	TMH	OTHER	M		0.586296	1.9	31424.00	269	26.02	18.96	15.24	37.55	34.57	27.88	16.36	9.66	26.76	56.50	16.73	9.83	-0.664	9.83	5	1	1	1	1	1	NA	NA	NA	NA	NA	NA	NA	NA	NA	NA	NA	NA
[M] Cell wall/membrane/envelope biogenesis	MW1782	prsA	UPI000005229F	P60749	Foldase protein PrsA	5.2.1.8	CM	Membrane	Lipoprotein	SpII	SpII	M	COG0760	0.689272	14.1	35597.00	320	38.44	19.06	5.94	45.94	30.00	24.06	20.94	17.50	35.00	59.38	5.62	9.65	-0.858	8.24	5	1	1	1	1	1	9.03	9.03	9.06	9.63	9.67	9.64	9.28	9.28	9.25	9.31	9.31	9.32
[M] Cell wall/membrane/envelope biogenesis	MW0936	atl	UPI00000D9D64	Q8NX96	Bifunctional autolysin	3.2.1.96 ; 3.5.1.28	E	Extracellular	Signal	SpI	SpI	M	COG4193	0.780482	2.7	137253.00	1256	19.90	17.04	11.07	33.12	45.30	21.58	12.98	6.93	37.26	51.43	11.31	10.09	-0.618	61.43	5	1	1	1	1	1	7.87	7.92	7.99	7.31	7.82	7.65	7.54	7.28	7.3	7.74	7.77	7.8
[M] Cell wall/membrane/envelope biogenesis	MW0817	dltD	UPI00000D4741	A0A0H3K2I3	D-alanyl-lipoteichoic acid biosynthesis protein DltD		C	Membrane	Membrane	SpI	SpI	M	COG3966	0.727962	2.8	44895.00	391	29.41	19.95	12.79	38.11	33.50	28.39	17.14	12.28	28.90	57.55	13.55	9.73	-0.635	10.84	5	1	1	1	1	1	NA	NA	NA	NA	NA	NA	NA	NA	NA	NA	NA	NA
[M] Cell wall/membrane/envelope biogenesis	MW1340	pbp2/ponA	UPI00000D9DFC	A0A0H3K025	Penicillin binding protein 2	2.4.1.129 ; 3.4.16.4	CM	Extracellular	Membrane	C	OTHER	M	COG0744	0.703659	4.2	80311.00	727	24.21	16.37	12.38	35.35	41.68	22.97	13.62	10.59	37.14	49.79	13.07	9.14	-0.677	7.48	5	1	1	1	1	1	NA	NA	NA	NA	NA	NA	NA	NA	NA	NA	NA	NA
[M] Cell wall/membrane/envelope biogenesis	MW2341	sbi	UPI0000358A34	Q8NV09	Immunoglobulin-binding protein		U	Extracellular	Signal	SpI	SpI	M		0.765702	4.4	50073.00	437	30.20	18.08	10.07	43.93	34.78	21.28	17.85	12.36	29.06	58.81	12.13	9.91	-0.950	18.57	5	1	1	1	1	1	NA	NA	NA	NA	NA	NA	NA	NA	NA	NA	NA	NA
[M] Cell wall/membrane/envelope biogenesis	MW0031	mecA	UPI00000DA0B7	A0A0H3JUR9	Penicillin binding protein 2 prime	3.4.16.4	CM	Extracellular	Membrane	C	SpI	M		0.628391	NA	76016.00	668	30.54	21.56	10.18	41.47	31.14	27.40	16.47	14.07	29.64	59.73	10.63	9.19	-0.708	7.85	5	1	1	1	1	1	NA	NA	NA	NA	NA	NA	NA	NA	NA	NA	NA	NA
[M] Cell wall/membrane/envelope biogenesis	MW0723	lgt	UPI00000D9D01	Q8NXL8	Phosphatidylglycerol--prolipoprotein diacylglyceryl transferase	2.1.1.199	CM	Membrane	Membrane	TMH	OTHER	M		0.574131	NA	31573.00	279	16.49	32.62	17.92	20.43	35.84	43.73	11.47	5.02	25.09	55.91	19.00	9.93	0.578	10.66	2	0	1	0	0	1	NA	NA	NA	NA	NA	NA	NA	NA	NA	NA	NA	NA
[M] Cell wall/membrane/envelope biogenesis	MW1941		UPI00000D9F0A	Q8NVL9	Bi-component leukocidin LukGH subunit G		E	Extracellular	Signal	SpI	SpI	M		0.685809	NA	38662.00	338	28.11	16.57	13.61	37.57	37.28	25.15	15.98	12.13	34.32	51.48	14.20	9.18	-0.854	4.77	5	1	1	1	1	1	NA	NA	NA	NA	NA	NA	NA	NA	NA	NA	NA	NA
[N] Cell motility	Newbould305_1931		UPI0000505A1F	A0A145KDJ7	Phage tail protein	3.2.1.51	C	Cytoplasmic	Cytoplasmic	C	OTHER	N		0.663487	0.6	20495.00	185	32.43	17.84	11.35	36.22	37.84	25.95	14.05	18.38	35.14	54.05	10.81	4.54	-0.628	-13.42	1	1	0	0	0	0	NA	NA	NA	NA	NA	NA	NA	NA	NA	NA	NA	NA
[N] Cell motility	MW0761		UPI00000D9D17	A0A0H3JWD0	Uncharacterized lipoprotein	2.7.11.1	U	Extracellular	Lipoprotein	SpII	SpII	NU		0.683185	4.8	28417.00	242	47.52	15.29	10.33	52.48	25.62	21.90	24.79	22.73	28.93	61.98	9.09	6.74	-1.337	-2.29	3	0	0	1	1	1	NA	NA	NA	NA	NA	NA	NA	NA	NA	NA	NA	NA
[O] Posttranslational modification, protein turnover, chaperones	MW1953	groEL	UPI0000127715	P63767	Chaperonin GroEL (HSP60 family)		C	Cytoplasmic	Cytoplasmic	C	OTHER	O	COG0459	0.739498	0.2	57507.00	538	26.58	24.91	3.35	35.87	34.20	29.93	10.41	16.17	36.25	56.88	6.88	4.29	-0.167	-32.73	2	0	0	1	1	0	NA	NA	NA	NA	NA	NA	NA	NA	NA	NA	NA	NA
[O] Posttranslational modification, protein turnover, chaperones	MW0466	ftsH	UPI00005FE29C	A0A0H3JV49	Zinc metalloprotease/membrane protease FtsH catalytic subunit		CM	Membrane	Membrane	TMH	OTHER	O	COG0465	0.708347	0.5	77724.00	697	31.85	21.95	7.89	40.03	30.85	29.12	15.49	16.36	30.85	57.82	11.34	5.24	-0.510	-16.08	5	1	1	1	1	1	NA	NA	NA	NA	NA	NA	NA	NA	NA	NA	NA	NA
[O] Posttranslational modification, protein turnover, chaperones	MW1532	dnaK	UPI0000129601	P64408	Chaperone protein DnaK (HSP70)		C	Cytoplasmic	Cytoplasmic	C	OTHER	O	COG0443	0.793372	0.6	66287.00	610	30.98	22.62	3.93	40.66	32.79	26.56	12.79	18.20	36.56	56.56	6.88	4.39	-0.523	-35.69	5	1	1	1	1	1	NA	NA	NA	NA	NA	NA	NA	NA	NA	NA	NA	NA
[O] Posttranslational modification, protein turnover, chaperones	MW2331	bdbD	UPI00000D7774	A0A0H3JY61	Protein-disulfide isomerase		CW	Membrane	Lipoprotein	SpII	SpII	O	COG1651	0.586417	1.8	23049.00	199	36.18	20.60	12.06	40.70	30.65	28.64	21.61	14.57	29.15	60.30	10.55	9.68	-0.679	9.28	5	1	1	1	1	1	NA	NA	NA	NA	NA	NA	NA	NA	NA	NA	NA	NA
[O] Posttranslational modification, protein turnover, chaperones	MW1670	htrA	UPI000005224B	A0A0H3JWR2	Serine protease, S1-C subfamily, contain C-terminal PDZ domain	3.4.21.107	CM	Membrane	Membrane	TMH	OTHER	O	COG0265	0.682218	2.4	45751.00	424	26.65	24.06	5.90	36.32	35.85	27.83	15.33	11.32	36.09	56.37	7.55	9.97	-0.417	9.76	5	1	1	1	1	1	7.47	7.57	7.57	7.41	7.21	5.82	7.16	7.01	5.88	7.12	7.45	7.28
[P] Inorganic ion transport and metabolism	MW0573	btuF	UPI00000D9CCF	A0A0H3JUU1	ABC-type Fe3+-hydroxamate transport system, substrate-binding protein		C	Cytoplasmic	Lipoprotein	SpII	SpII	P	COG0614	0.565107	3	33276.00	295	33.22	23.39	8.81	40.00	31.19	28.81	18.30	14.92	29.83	61.02	9.15	9.05	-0.591	3.6	5	1	1	1	1	1	7.3	7.39	7.41	7.79	7.87	7.81	7.64	7.74	7.59	7.17	7.24	7.21
[P] Inorganic ion transport and metabolism	MW0200		UPI00000546A5	A0A0H3K1Q5	ABC-type Fe3+ transport system, substrate-binding protein		CM	Membrane	Lipoprotein	SpII	SpII	P	COG1840	0.561382	0.4	36890.00	322	27.02	24.22	12.73	34.16	35.40	30.44	16.15	10.87	27.33	60.56	12.11	9.00	-0.455	4.23	1	1	0	0	0	0	NA	NA	NA	NA	NA	NA	NA	NA	NA	NA	NA	NA
[P] Inorganic ion transport and metabolism	MW2325	fnt	UPI0001DA2345	A0A0H3K4E3	Formate/nitrite transporter		CM	Membrane	Membrane	C	OTHER	P	COG2116	0.603623	0.4	30633.00	274	12.41	28.83	17.15	19.71	32.48	47.81	8.39	4.01	29.56	53.65	16.79	9.73	0.763	8.18	1	0	1	0	0	0	NA	NA	NA	NA	NA	NA	NA	NA	NA	NA	NA	NA
[P] Inorganic ion transport and metabolism	MW0595		UPI00000DCA56	A0A0H3JVA6	ABC-type Mn2+/Zn2+ transport system, ATPase component	3.6.3.35	CM	Membrane	Cytoplasmic	C	OTHER	P	COG1121	0.49639	0.5	27992.00	247	25.91	26.72	9.31	34.01	31.18	34.82	14.57	11.34	29.15	59.11	11.74	8.46	-0.217	2.38	1	1	0	0	0	0	NA	NA	NA	NA	NA	NA	NA	NA	NA	NA	NA	NA
[P] Inorganic ion transport and metabolism	MW1945	fhuD1	UPI0000054230	A0A0H3JX89	Hydroxamate siderophore binding lipoprotein		CM	Membrane	Lipoprotein	SpII	SpII	P	COG0614	0.697966	0.5	34803.00	303	33.99	21.12	11.88	38.94	33.34	27.72	19.80	14.19	30.70	57.09	12.21	9.74	-0.647	12.35	2	1	0	0	0	1	NA	NA	NA	NA	NA	NA	NA	NA	NA	NA	NA	NA
[P] Inorganic ion transport and metabolism	MW2260	natB	UPI00000D9F85	A0A0H3K4A2	ABC-type Na+ efflux pump, permease component		CM	Membrane	Membrane	SpI	OTHER	PC	COG1668	0.565334	0.5	45933.00	410	19.51	32.20	10.25	28.29	29.27	42.44	11.22	8.29	28.05	60.98	10.98	9.66	0.488	7.41	2	1	1	0	0	0	NA	NA	NA	NA	NA	NA	NA	NA	NA	NA	NA	NA
[P] Inorganic ion transport and metabolism	MW1277	pstS	UPI00000549C9	Q7A0X7	Phosphate-binding protein PstS		CM	Extracellular	Lipoprotein	SpII	SpII	P	COG0226	0.764365	0.8	36077.00	327	34.25	15.60	9.17	44.04	33.64	22.32	17.74	16.51	37.61	53.21	9.17	8.71	-0.870	2.15	2	0	0	1	1	0	NA	NA	NA	NA	NA	NA	NA	NA	NA	NA	NA	NA
[P] Inorganic ion transport and metabolism	MW0117	phnD	UPI00000D9BBC	A0A0H3JUD0	ABC-type phosphate/phosphonate transport system, substrate-binding protein		U	Membrane	Lipoprotein	SpII	SpII	P	COG3221	0.731285	0.9	34974.00	318	30.50	22.33	7.55	37.73	33.33	28.93	17.29	13.21	35.22	56.92	7.86	9.74	-0.394	9.26	5	1	1	1	1	1	NA	NA	NA	NA	NA	NA	NA	NA	NA	NA	NA	NA
[P] Inorganic ion transport and metabolism	MW0418	metQ	UPI00005FE27B	A0A0H3K1Z7	Methionine ABC transporter substrate-binding protein		CM	Cytoplasmic	Lipoprotein	SpII	SpII	P	COG1464	0.607221	1.1	30407.00	280	31.43	25.36	6.43	38.57	32.50	28.93	17.86	13.57	35.71	58.57	5.71	9.73	-0.298	7.4	5	1	1	1	1	1	NA	NA	NA	NA	NA	NA	NA	NA	NA	NA	NA	NA
[P] Inorganic ion transport and metabolism	MW1486	yqhL	UPI00000542DF	A0A0H3K3B3	Rhodanese-related sulfurtransferase		U	Membrane	Membrane	C	OTHER	P	COG0607	0.5335	1.8	14786.00	128	27.34	24.22	11.72	36.72	31.25	32.03	19.53	7.81	27.34	55.47	17.19	10.48	-0.319	13.11	5	1	1	1	1	1	6.25	6.44	6.19	6.78	6.81	6.86	6.44	6.25	6.22	6.19	6.42	6.43
[P] Inorganic ion transport and metabolism	MW2197	modA	UPI00000D7772	A0A0H3JYM5	Probable molybdate-binding protein		U	Membrane	Lipoprotein	SpII	SpII	P	COG0725	0.74115	10.1	29084.00	260	34.23	19.62	9.62	42.69	31.54	25.77	19.61	14.62	33.46	57.31	9.23	9.79	-0.647	10.22	5	1	1	1	1	1	7.94	8	7.96	8.56	8.78	8.7	8.19	8.2	8.04	7.97	8.11	7.88
[P] Inorganic ion transport and metabolism	MW0593	sitA	UPI000005228B	A0A0H3JW04	ABC-type Zn uptake system ZnuABC, Zn-binding component ZnuA		CM	Membrane	Lipoprotein	C	SpII	P	COG0803	0.742627	14.6	34701.00	309	32.68	20.71	9.71	40.13	33.01	26.86	18.12	14.56	31.39	60.52	8.09	9.16	-0.703	4.6	5	1	1	1	1	1	8.95	8.94	9.04	8.83	9.07	8.98	9.2	9.28	9.25	8.93	8.8	8.71
[P] Inorganic ion transport and metabolism	MW1834	ftnA	UPI0000054490	Q7A0H5	Ferritin	1.16.3.2	C	Cytoplasmic	Cytoplasmic	C	OTHER	P	COG1528	0.768385	3.2	19567.00	166	31.32	15.06	18.07	39.16	33.73	27.11	12.65	18.68	30.72	49.40	19.88	4.36	-0.633	-14.58	5	1	1	1	1	1	7.17	6.93	7.48	7.52	7.53	7.98	7.68	7.7	7.79	7.62	6.95	7.37
[P] Inorganic ion transport and metabolism	MW2328	adcA	UPI00000D9FAC	A0A0H3K1H9	ABC-type Zn uptake system ZnuABC, Zn-binding component ZnuA		CM	Extracellular	Lipoprotein	SpII	SpII	P	COG3443; COG0803	0.689171	3.7	59036.00	515	39.61	17.09	12.43	44.08	33.01	22.91	21.55	18.06	31.65	59.03	9.32	7.15	-1.048	-2.02	5	1	1	1	1	1	7.92	8	8.04	7.76	8.06	8.04	7.96	7.85	7.93	7.69	7.6	7.54
[P] Inorganic ion transport and metabolism	MW0088	sirA	UPI00000522E5	A0A0H3JY15	ABC-type Fe3+-hydroxamate transport system, substrate-binding protein		CM	Membrane	Lipoprotein	SpII	SpII	P	COG0614	0.71782	5.5	36702.00	330	32.12	22.12	7.58	40.00	32.12	27.88	17.88	14.24	34.24	57.58	8.18	9.76	-0.564	9.23	5	1	1	1	1	1	7.67	7.83	7.68	8.22	8.41	8.39	8.24	8.15	8.06	7.1	7.38	7.37
[P] Inorganic ion transport and metabolism	MW0698	fatB	UPI0000054792	A0A0H3JW95	ABC-type enterochelin transport system, substrate-binding protein		CM	Membrane	Lipoprotein	SpII	SpII	P	COG4607	0.771889	5.5	37811.00	342	31.58	20.47	7.02	42.40	30.70	26.90	17.84	13.74	31.58	60.53	7.89	9.93	-0.653	13.05	5	1	1	1	1	1	7.83	7.92	7.87	7.58	7.71	6.92	7.59	7.7	7.79	7.68	7.57	7.86
[P] Inorganic ion transport and metabolism	MW2103	fecB	UPI00000D9F49	A0A0H3JXU0	ABC-type Fe3+-citrate transport system, substrate-binding protein		CM	Cytoplasmic	Lipoprotein	SpII	SpII	P	COG4594	0.720327	5.9	36535.00	327	34.56	23.55	7.03	40.98	30.89	28.13	19.88	14.68	32.11	58.41	9.48	10.00	-0.561	12.42	5	1	1	1	1	1	8.3	8.34	8.45	8.84	8.91	8.92	8.74	8.69	8.62	8.42	8.4	8.37
[P] Inorganic ion transport and metabolism	MW2202	fhuD2	UPI00000547D7	A0A0H3K1A0	ABC-type Fe3+-hydroxamate transport system, Hydroxamate siderophore binding lipoprotein		CM	Membrane	Lipoprotein	SpII	SpII	P	COG0614	0.773226	9.5	33972.00	302	33.78	20.53	9.27	40.73	32.45	26.82	18.87	14.90	31.79	58.61	9.60	9.70	-0.666	10.14	5	1	1	1	1	1	8.71	8.72	8.77	8.73	8.79	8.74	9.27	9.18	9.06	8.86	8.92	8.9
[P] Inorganic ion transport and metabolism	MW0080	nptA	UPI00000D784A	A0A0H3JU97	Na+/Pi-cotransporter		CM	Membrane	Membrane	TMH	OTHER	P		0.60125	NA	60809.00	555	22.70	30.81	9.19	27.93	33.15	38.92	11.71	10.99	33.15	56.22	10.63	6.25	0.330	-6.93	1	0	0	0	1	0	NA	NA	NA	NA	NA	NA	NA	NA	NA	NA	NA	NA
[S] Function unknown	MW1906		UPI0001FAD7AE	A0A0H3JX63	Phage portal protein		C	Cytoplasmic	Cytoplasmic	C	OTHER	S	COG4695	0.52722	1	47610.00	416	31.01	22.12	10.10	39.91	29.33	30.77	15.62	15.38	30.53	55.05	14.42	5.94	-0.537	-6.35	2	0	0	1	1	0	NA	NA	NA	NA	NA	NA	NA	NA	NA	NA	NA	NA
[S] Function unknown	MW2263	Z012_06975	UPI000207C90D	A0A0H3JXQ5	Uncharacterized membrane protein YhaH, DUF805 family		CM	Membrane	Membrane	C	OTHER	S	COG3152	0.518917	1	23981.00	206	14.56	31.07	16.50	20.39	31.55	48.06	7.77	6.80	24.27	57.28	18.45	7.33	0.649	0	1	1	0	0	0	0	NA	NA	NA	NA	NA	NA	NA	NA	NA	NA	NA	NA
[S] Function unknown	MW1393		UPI00000541F7	A0A0H3JWJ5	Major tail protein		U	Cytoplasmic	Cytoplasmic	C	OTHER	S		0.693895	2	23400.00	213	29.11	17.84	10.33	34.27	38.97	26.76	13.14	15.96	38.50	48.83	12.67	4.69	-0.580	-7.79	1	0	0	0	0	1	NA	NA	NA	NA	NA	NA	NA	NA	NA	NA	NA	NA
[S] Function unknown	MW2305		UPI0000054770	A0A0H3JYV0	Uncharacterized protein		U	Membrane	Membrane	SpI	OTHER	S		0.603635	2	13991.00	121	31.41	22.31	14.88	38.02	31.40	30.58	21.49	9.92	24.79	61.98	13.22	10.37	-0.460	12.18	5	1	1	1	1	1	NA	NA	NA	NA	NA	NA	NA	NA	NA	NA	NA	NA
[S] Function unknown	SAB1722c		UPI00005FE60A	Q2YTU0	Phage major capsid protein		C	Cytoplasmic	Cytoplasmic	C	OTHER	S		0.723928	4	36612.00	324	28.39	20.99	9.88	38.27	31.17	30.56	13.27	15.12	29.63	59.57	10.80	4.87	-0.458	-9.6	5	1	1	1	1	1	NA	NA	NA	NA	NA	NA	NA	NA	NA	NA	NA	NA
[S] Function unknown	SAO46_01921	map_2	UPI0001FAD589	F0D520	Extracellular adherence protein of broad specificity Eap/Map		CM	Extracellular	Signal	SpI	SpI	S		0.669514	0.2	53599.00	478	28.03	23.22	9.41	38.91	34.94	26.15	19.66	8.37	32.43	57.32	10.25	10.56	-0.596	46.72	1	0	0	0	1	0	NA	NA	NA	NA	NA	NA	NA	NA	NA	NA	NA	NA
[S] Function unknown	MW1293	xpaC	UPI00000D787B	A0A0H3JWD6	5-bromo-4-chloroindolyl phosphate hydrolysis protein		C	Membrane	Membrane	TMH	OTHER	S	COG4915	0.514938	0.3	24474.00	207	28.98	27.05	13.53	36.23	29.47	34.30	18.36	10.63	24.64	57.49	17.87	10.06	-0.325	9.64	1	1	0	0	0	0	NA	NA	NA	NA	NA	NA	NA	NA	NA	NA	NA	NA
[S] Function unknown	MW2114		UPI00000D7704	A0A0H3K451	Uncharacterized protein with an alpha/beta hydrolase fold		U	Extracellular	Membrane	SpI	SpI	S	COG4814	0.517261	0.4	32648.00	289	25.26	22.14	11.42	37.72	31.83	30.45	15.57	9.69	28.37	59.17	12.46	10.11	-0.465	12.46	1	1	0	0	0	0	NA	NA	NA	NA	NA	NA	NA	NA	NA	NA	NA	NA
[S] Function unknown	Newbould305_1921		UPI0000505A13	A0A0C6EL68	Phage portal protein		C	Cytoplasmic	Cytoplasmic	C	OTHER	S		0.546123	0.4	54976.00	474	32.91	21.94	11.60	41.77	27.85	30.38	13.92	18.99	28.90	55.91	15.19	4.44	-0.596	-30.43	1	1	0	0	0	0	NA	NA	NA	NA	NA	NA	NA	NA	NA	NA	NA	NA
[S] Function unknown	SAB0782	hlyII	UPI0001DA2438	F0D7A7	Bi-component leukocidin LukMF' subunit M		E	Extracellular	Signal	SpI	SpI	S		0.546435	0.4	35036.00	308	25.32	19.48	13.31	36.04	36.04	27.92	14.94	10.39	31.82	51.95	16.23	9.90	-0.589	10.37	3	0	1	1	1	0	NA	NA	NA	NA	NA	NA	NA	NA	NA	NA	NA	NA
[S] Function unknown	SAO11_1643		UPI0001FADB44	F0D612	DUF1672 domain-containing lipoprotein		U	Extracellular	Lipoprotein	SpII	SpII	S		0.590977	0.5	35296.00	310	32.90	18.06	12.26	39.35	34.52	26.13	16.77	16.13	33.55	53.87	12.58	6.28	-0.745	-3.55	2	0	0	1	1	0	NA	NA	NA	NA	NA	NA	NA	NA	NA	NA	NA	NA
[S] Function unknown	MW2108	asp23	UPI0000054BEA	P0A0P7	Alkaline shock protein 23		U	Cytoplasmic	Cytoplasmic	C	OTHER	S	COG1302	0.895893	0.6	19170.00	169	31.95	19.53	5.92	50.30	24.26	25.45	14.79	17.16	26.04	65.68	8.29	4.84	-0.957	-4.88	2	1	0	0	0	1	NA	NA	NA	NA	NA	NA	NA	NA	NA	NA	NA	NA
[S] Function unknown	MW2277	tcaA	UPI00000CA97D	Q8NV48	zinc ribbon domain-containing protein/Membrane-associated protein TcaA		U	Membrane	Membrane	C	OTHER	S	COG4640	0.560778	0.6	52074.00	460	29.56	18.70	9.78	40.43	32.61	26.96	16.30	13.26	33.91	54.13	11.96	9.53	-0.655	11.06	5	1	1	1	1	1	NA	NA	NA	NA	NA	NA	NA	NA	NA	NA	NA	NA
[S] Function unknown	MW1052		UPI00000D9D8C	A0A0H3JW22	Uncharacterized membrane protein YfcC, ion transporter superfamily		CM	Membrane	Membrane	SpI	SpI	S	COG1288	0.543248	0.7	56626.00	518	14.67	29.92	13.32	18.92	37.64	43.44	8.30	6.37	32.24	54.25	13.51	8.53	0.665	3.41	2	1	1	0	0	0	NA	NA	NA	NA	NA	NA	NA	NA	NA	NA	NA	NA
[S] Function unknown	MW0986		UPI00000522D5	A0A0H3JVM0	Uncharacterized protein		CM	Membrane	Membrane	TMH	OTHER	S		0.598275	0.8	40013.00	339	29.20	23.60	11.21	40.71	27.14	32.16	14.46	14.75	22.12	61.06	16.82	5.68	-0.504	-1.99	1	1	0	0	0	0	NA	NA	NA	NA	NA	NA	NA	NA	NA	NA	NA	NA
[S] Function unknown	MW1823	yihY	UPI00000C7F85	A0A0H3JX27	YihY/virulence factor BrkB family protein		CM	Membrane	Cytoplasmic	C	OTHER	S	COG1295	0.608676	0.9	45282.00	403	22.08	27.05	13.40	29.03	34.99	35.98	12.41	9.68	30.52	56.33	13.15	8.89	0.035	2.83	3	1	0	1	0	1	NA	NA	NA	NA	NA	NA	NA	NA	NA	NA	NA	NA
[S] Function unknown	MW1852	yebE	UPI00005FE667	P61545	Uncharacterized protein YebE, UPF0316 family		CM	Membrane	Membrane	TMH	OTHER	S	COG4843	0.612972	1.2	22928.00	200	23.50	29.00	13.50	27.50	33.50	39.00	13.00	10.50	26.00	57.00	17.00	8.37	0.166	1.32	4	1	1	0	1	1	NA	NA	NA	NA	NA	NA	NA	NA	NA	NA	NA	NA
[S] Function unknown	MW0280		UPI00021AE82F	A0A0H3JVC4	Uncharacterized lipoprotein		U	Membrane	Lipoprotein	SpII	SpII	S		0.690788	1.3	14614.00	124	38.71	22.58	10.48	47.58	23.39	29.03	20.16	18.55	24.19	64.52	11.29	7.49	-0.770	0.13	1	1	0	0	0	0	NA	NA	NA	NA	NA	NA	NA	NA	NA	NA	NA	NA
[S] Function unknown	MW2261	yhaQ	UPI000175C51C	A0A0H3JY16	Sodium ABC transporter ATP-binding protein [Staphylococcus aureus]		CM	Cytoplasmic	Cytoplasmic	C	OTHER	S	COG4152	0.586365	1.3	33684.00	299	30.43	26.09	8.70	36.45	30.77	32.78	15.72	14.72	29.10	61.20	9.70	6.25	-0.378	-5.27	5	1	1	1	1	1	NA	NA	NA	NA	NA	NA	NA	NA	NA	NA	NA	NA
[S] Function unknown	MW2357		UPI00000CAD76	A0A0H3K4G4	Uncharacterized protein		U	Extracellular	Cytoplasmic	C	OTHER	S		0.635234	1.3	25785.00	219	33.33	16.90	8.22	55.71	24.20	20.09	17.35	15.98	25.57	61.64	12.79	8.62	-1.384	1.2	3	1	1	0	1	0	NA	NA	NA	NA	NA	NA	NA	NA	NA	NA	NA	NA
[S] Function unknown	SAB1723c		UPI00005FE60B	Q2YTW4	DUF4355 domain-containing protein		C	Cytoplasmic	Cytoplasmic	C	OTHER	S		0.663341	1.3	23670.00	204	43.63	16.18	3.43	57.35	21.57	21.08	19.61	24.02	26.47	65.19	8.33	4.70	-1.326	-9.85	1	0	1	0	0	0	NA	NA	NA	NA	NA	NA	NA	NA	NA	NA	NA	NA
[S] Function unknown	MW0754		UPI00000D9D10	A0A0H3JV54	Uncharacterized protein		C	Cytoplasmic	Cytoplasmic	C	OTHER	S		0.548232	1.4	39888.00	352	26.99	26.42	9.94	37.50	29.26	33.24	12.50	14.49	28.98	60.51	10.51	4.80	-0.321	-13.45	4	0	1	1	1	1	NA	NA	NA	NA	NA	NA	NA	NA	NA	NA	NA	NA
[S] Function unknown	MW2217	ssaA2	UPI00000D9F73	Q8NV83	Surface antigen	3.5.1.28	E	Extracellular	Signal	SpI	SpI	S	COG3942	0.801625	1.5	29573.00	269	9.67	9.29	18.59	27.51	58.74	13.75	6.69	2.97	42.75	37.55	19.70	9.09	-0.858	5.36	4	1	0	1	1	1	NA	NA	NA	NA	NA	NA	NA	NA	NA	NA	NA	NA
[S] Function unknown	MW1230	yneF	UPI00000D774D	P67292	Uncharacterized protein YneF, UPF0154 family		CM	Membrane	Membrane	TMH	OTHER	S	COG3763	0.684852	1.6	9308.00	80	20.00	20.00	6.25	33.75	23.75	42.50	15.00	5.00	20.00	71.25	8.75	10.85	-0.030	8	2	1	1	0	0	0	NA	NA	NA	NA	NA	NA	NA	NA	NA	NA	NA	NA
[S] Function unknown	MW1400		UPI00000D9E15	A0A0H3K057	Phage portal protein		U	Cytoplasmic	Cytoplasmic	C	OTHER	S	COG4695	0.543618	1.7	47633.00	412	27.43	23.06	11.89	38.35	30.58	31.07	13.59	13.84	25.97	59.46	14.56	5.56	-0.505	-6.41	4	1	0	1	1	1	NA	NA	NA	NA	NA	NA	NA	NA	NA	NA	NA	NA
[S] Function unknown	MW2465		UPI00000548B8	A0A0H3JYK2	Surface antigen	3.5.1.28	E	Extracellular	Signal	SpI	SpI	S	COG3942	0.664058	1.7	16851.00	143	22.38	16.09	20.28	32.87	41.26	25.88	18.88	3.50	27.97	46.85	25.18	10.61	-0.590	19.2	4	1	0	1	1	1	NA	NA	NA	NA	NA	NA	NA	NA	NA	NA	NA	NA
[S] Function unknown	MW1392		UPI0001FAD9B8	A0A0H3K349	Major tail protein		U	Extracellular	Cytoplasmic	C	OTHER	S		0.665554	1.8	15985.00	151	23.18	19.87	6.62	30.46	45.70	23.84	9.27	13.91	43.05	51.66	5.30	4.33	-0.452	-8.8	2	0	0	1	0	1	NA	NA	NA	NA	NA	NA	NA	NA	NA	NA	NA	NA
[S] Function unknown	MW1525	yqfA	UPI00000542B3	Q8NWB3	Uncharacterized protein YqfA, UPF0365 family		C	Membrane	Membrane	TMH	OTHER	S	COG4864	0.723586	1.8	35141.00	329	25.53	27.35	5.47	30.70	36.78	32.52	12.77	12.77	36.47	54.71	8.82	5.68	0.128	-6.32	5	1	1	1	1	1	7.87	7.71	7.98	8.2	8.22	8.34	7.88	7.66	7.67	7.51	7.82	7.69
[S] Function unknown	MW1682	ytxG	UPI0000054388	Q7A0M4	Uncharacterized protein YoxC, contains an MCP-like domain		C	Extracellular	Membrane	C	OTHER	S	COG4768	0.822884	1.8	17982.00	163	24.54	27.61	7.36	35.58	32.51	31.90	13.50	11.04	35.58	54.60	9.82	7.67	-0.220	0.31	5	1	1	1	1	1	7.1	7.06	7.09	7.55	7.49	7.58	7.1	6.72	6.51	6.81	7.13	7.04
[S] Function unknown	MW2064	yuxK	UPI0000054610	A0A0H3JXE6	Predicted thiol-disulfide oxidoreductase YuxK, DCC family		CM	Extracellular	Cytoplasmic	C	OTHER	S	COG3011	0.585401	1.9	16182.00	137	22.63	21.17	17.52	35.04	30.66	34.31	14.60	8.03	24.09	56.20	19.71	9.51	-0.409	6.08	1	1	0	0	0	0	NA	NA	NA	NA	NA	NA	NA	NA	NA	NA	NA	NA
[S] Function unknown	MW0284	hel	UPI00000D9C29	A0A0H3JYI1	Predicted secreted acid phosphatase		U	Extracellular	Signal	SpI	SpI	S	COG2503	0.693695	13.1	33398.00	296	31.08	17.23	10.81	41.22	35.81	22.97	18.92	12.16	32.43	57.09	10.47	10.03	-0.798	14.55	5	1	1	1	1	1	8.86	8.79	9.21	8.31	8.31	8.31	9.02	8.96	8.88	8.34	8.32	8.42
[S] Function unknown	MW1056		UPI00000D9D8F	A0A0H3K2S2	Beta-class phenol-soluble modulin		U	Extracellular	Cytoplasmic	C	OTHER	S		0.680088	16.3	4491.00	44	15.91	29.55	6.82	25.00	36.36	38.64	6.82	9.09	40.91	52.27	6.82	4.54	0.570	-1	5	1	1	1	1	1	NA	NA	NA	NA	NA	NA	NA	NA	NA	NA	NA	NA
[S] Function unknown	MW1727		UPI00000D9EAC	A0A0H3K3M7	Uncharacterized protein		U	Cytoplasmic	Membrane	C	OTHER	S		0.645771	2.4	35158.00	303	30.69	24.75	10.56	40.93	26.07	33.00	15.84	14.85	24.75	62.71	12.54	6.42	-0.476	-3.33	5	1	1	1	1	1	7.48	7.51	7.53	8.2	8.25	8.25	7.74	7.64	7.55	7.59	7.59	7.58
[S] Function unknown	Newbould305_1751		UPI0001C0BBCF	A0A2S6D3P4	DUF4889 domain-containing lipoprotein		U	Membrane	Membrane	SpII	OTHER	S		0.758426	2.8	13223.00	118	34.75	27.12	8.47	33.05	27.12	39.83	21.19	13.56	29.66	66.10	4.24	9.66	-0.038	4.39	3	1	1	0	1	0	NA	NA	NA	NA	NA	NA	NA	NA	NA	NA	NA	NA
[S] Function unknown	MW1844	camS	UPI00019CD78A	A0A0H3JXE2	CamS family sex pheromone protein		U	Extracellular	Lipoprotein	SpII	SpII	S	COG4851	0.673076	3.4	45368.00	399	31.08	17.54	10.53	43.86	32.83	23.31	15.79	15.29	31.83	56.89	11.28	6.29	-0.924	-3.49	5	1	1	1	1	1	7.43	7.58	7.52	7.79	7.92	7.84	7.97	8.02	7.93	7.74	7.57	7.6
[S] Function unknown	MW2110		UPI00000D7671	A0A0H3JXH7	Uncharacterized protein		CM	Membrane	Membrane	TMH	OTHER	S		0.580639	3.5	20776.00	178	25.84	29.77	14.04	34.27	26.41	39.32	15.73	10.11	22.47	59.55	17.98	10.07	-0.000	8.18	2	1	0	0	0	1	NA	NA	NA	NA	NA	NA	NA	NA	NA	NA	NA	NA
[S] Function unknown	MW1350	yugP	UPI00000D9E02	A0A0H3K320	Zn-dependent membrane protease YugP		CM	Membrane	Membrane	SpI	SpI	S	COG2738	0.665453	4.5	25219.00	232	19.39	28.02	12.07	21.12	42.67	36.21	12.07	7.33	35.77	51.29	12.93	9.60	0.422	4.64	5	1	1	1	1	1	NA	NA	NA	NA	NA	NA	NA	NA	NA	NA	NA	NA
[S] Function unknown	MW1822	yfkI	UPI000005449E	A0A0H3JXD4	Uncharacterized protein		C	Cytoplasmic	Membrane	C	SpI	S		0.761783	4.8	10310.00	91	35.17	23.08	4.40	46.15	26.37	27.47	21.98	13.19	27.47	59.34	13.19	10.80	-0.767	8.01	1	1	0	0	0	0	NA	NA	NA	NA	NA	NA	NA	NA	NA	NA	NA	NA
[S] Function unknown	MW1398		UPI000009B7B2	A0A0H3JWJ8	Uncharacterized protein		C	Cytoplasmic	Cytoplasmic	C	OTHER	S		0.715232	5.1	43452.00	387	31.27	19.90	10.08	39.02	34.11	26.87	14.73	16.54	34.11	54.01	11.89	4.91	-0.565	-11.5	4	1	0	1	1	1	NA	NA	NA	NA	NA	NA	NA	NA	NA	NA	NA	NA
[S] Function unknown	MW0347		UPI00000D76CF	A0A0H3JVH1	Uncharacterized lipoprotein YkoI		U	Extracellular	Lipoprotein	SpII	SpII	S	COG3212	0.690499	5.3	21250.00	190	38.42	17.37	5.79	48.95	29.47	21.58	18.95	19.47	35.26	59.47	5.26	5.53	-1.093	-1.95	5	1	1	1	1	1	NA	NA	NA	NA	NA	NA	NA	NA	NA	NA	NA	NA
[S] Function unknown	MW0670		UPI00000D77BD	A0A0H3JZ82	Uncharacterized lipoprotein		U	Extracellular	Lipoprotein	SpII	SpII	S		0.762054	5.4	16027.00	146	30.14	17.81	8.91	39.04	36.99	23.97	17.81	12.33	38.36	54.11	7.54	9.62	-0.725	6.06	5	1	1	1	1	1	8.11	8.16	8.1	8.52	8.95	8.83	8.42	8.38	8.22	8.72	8.69	8.76
[S] Function unknown	MW1904		UPI00000D9EF8	A0A0H3K3W0	Capsid protein		C	Cytoplasmic	Cytoplasmic	C	OTHER	S		0.658997	6.2	47197.00	415	33.25	23.86	6.75	43.85	27.47	28.68	15.42	17.83	29.64	59.76	10.60	4.83	-0.614	-12.79	5	1	1	1	1	1	NA	NA	NA	NA	NA	NA	NA	NA	NA	NA	NA	NA
[S] Function unknown	Newbould305_1925		UPI0000505A18	A0A0C6ERM9	Phage major capsid protein (Head protein)		U	Cytoplasmic	Cytoplasmic	C	OTHER	S		0.673217	7.3	33565.00	304	24.34	18.75	9.87	31.58	40.13	28.29	11.19	13.16	36.51	51.32	12.17	4.78	-0.268	-6.88	5	1	1	1	1	1	8.07	8.26	8.22	6.63	7.2	7.25	8.09	8.1	7.88	8.32	8.24	8.33
[S] Function unknown	MW2382		UPI00000D9FCA	A0A0H3JZ07	Uncharacterized lipoprotein YehR, DUF1307 family		U	Extracellular	Lipoprotein	SpII	SpII	S	COG4808	0.708711	9.2	17291.00	151	42.39	23.18	7.95	44.37	25.83	29.80	24.50	17.88	33.11	59.60	7.29	9.60	-0.689	7.1	5	1	1	1	1	1	7.75	7.76	7.57	7.24	7.59	7.46	7.61	7.69	7.52	7.6	7.3	7.41
[S] Function unknown	MW1057		UPI00000543D5	A0A0H3JW27	Beta-class phenol-soluble modulin		U	Extracellular	Cytoplasmic	C	OTHER	S		0.628319	NA	4451.00	44	13.64	29.55	6.82	22.73	40.91	36.36	6.82	6.82	43.18	52.27	4.54	5.52	0.607	-0.91	5	1	1	1	1	1	NA	NA	NA	NA	NA	NA	NA	NA	NA	NA	NA	NA
[S] Function unknown	MW1601		UPI00000D774A	A0A0H3JXU3	Uncharacterized protein		CM	Cytoplasmic	Membrane	C	OTHER	S		0.609451	NA	18374.00	157	23.57	23.57	12.10	40.76	24.84	34.39	10.83	12.74	21.02	65.60	13.38	4.77	-0.396	-4.81	1	1	0	0	0	0	NA	NA	NA	NA	NA	NA	NA	NA	NA	NA	NA	NA
[S] Function unknown	MW1942		UPI00000D9F0B	Q8NVL8	Bi-component leukocidin LukGH subunit H		E	Extracellular	Signal	SpI	SpI	S		0.64761	NA	40273.00	350	31.14	17.71	11.71	42.86	34.29	22.86	18.86	12.29	30.57	56.00	13.43	9.98	-1.018	15.68	5	1	1	1	1	1	NA	NA	NA	NA	NA	NA	NA	NA	NA	NA	NA	NA
[S] Function unknown	MW2332		UPI00000DA0F2	A0A0H3JXV4	Uncharacterized lipoprotein		CM	Extracellular	Lipoprotein	SpII	SpII	S		0.591789	NA	14313.00	120	37.50	19.17	16.67	45.83	28.33	25.83	19.17	18.33	28.33	53.33	18.33	6.11	-0.922	-2.69	3	0	0	1	1	1	NA	NA	NA	NA	NA	NA	NA	NA	NA	NA	NA	NA
[S] Function unknown	SAB0783		UPI000009BCC8	Q53704	Bi-component leukocidin LukMF' subunit F'		E	Extracellular	Signal	SpI	SpI	S		0.669967	NA	36478.00	322	24.53	18.63	13.35	35.40	38.82	25.78	14.60	9.94	34.47	52.17	13.35	9.61	-0.678	7.73	1	0	1	0	0	0	NA	NA	NA	NA	NA	NA	NA	NA	NA	NA	NA	NA
[T] Signal transduction mechanisms	MW1825	vraS	UPI000005449B	Q7A0H9	Two-component sensor histidine kinase	2.7.13.3	CM	Membrane	Membrane	TMH	OTHER	T	COG4585	0.546495	0.7	39998.00	347	27.67	29.68	10.09	36.60	25.94	37.46	14.12	13.54	23.92	64.55	11.53	6.06	-0.146	-6.21	4	1	1	0	1	1	NA	NA	NA	NA	NA	NA	NA	NA	NA	NA	NA	NA
[T] Signal transduction mechanisms	MW1653	uspA	UPI0000054C46	Q7A0N0	Nucleotide-binding universal stress protein, UspA family		C	Cytoplasmic	Cytoplasmic	C	OTHER	T	COG0589	0.719422	0.8	18454.00	166	27.71	23.49	10.24	33.73	36.75	29.52	13.86	13.86	33.13	54.22	12.65	5.68	-0.260	-3.68	4	1	1	0	1	1	NA	NA	NA	NA	NA	NA	NA	NA	NA	NA	NA	NA
[U] Intracellular trafficking, secretion, and vesicular transport	MW0715	secA1	UPI000005226D	Q7A1G4	Preprotein translocase subunit SecA		C	Cytoplasmic	Cytoplasmic	C	OTHER	U	COG0653	0.731727	0.5	95852.00	843	32.74	21.23	8.78	41.04	30.84	28.11	15.30	17.44	31.55	55.87	12.58	4.87	-0.622	-33.57	5	1	1	1	1	1	NA	NA	NA	NA	NA	NA	NA	NA	NA	NA	NA	NA
[U] Intracellular trafficking, secretion, and vesicular transport	MW2013	yidC	UPI00000522A6	P65630	Membrane protein insertase Oxa1/YidC/SpoIIIJ		CM	Membrane	Lipoprotein	SpII	SpII	U	COG0706	0.659402	1.1	33541.00	290	22.76	26.21	13.10	30.69	29.31	40.00	14.83	7.93	22.41	63.10	14.48	10.12	0.037	16.24	5	1	1	1	1	1	6.71	6.67	6.74	6.61	6.67	6.76	6.43	6.22	6.23	6.34	6.46	6.22
[U] Intracellular trafficking, secretion, and vesicular transport	MW1587	secDF	UPI00000D7784	A0A0H3K0F5	Preprotein translocase subunit SecDF		CM	Membrane	Signal	SpI	SpI	U	COG0342; COG0341	0.602401	1.9	84155.00	759	22.40	30.43	9.49	31.36	29.51	39.13	13.31	9.09	30.44	57.44	12.12	10.32	0.234	28.4	5	1	1	1	1	1	7.63	7.64	7.72	7.95	7.83	8.03	7.44	7.05	7.03	7.26	7.45	7.3
[U] Intracellular trafficking, secretion, and vesicular transport	MW1588	YajC	UPI000005426C	A0A0H3JXT9	Preprotein translocase subunit YajC		U	Membrane	Membrane	C	OTHER	U	COG1862	0.713901	3.3	9660.00	86	20.93	29.07	9.30	30.23	32.56	37.21	13.95	6.98	26.74	61.63	11.63	10.39	0.102	4.18	5	1	1	1	1	1	8	7.99	8.1	8.17	8.19	8.19	7.98	7.88	8.02	7.91	7.79	7.76
[U] Intracellular trafficking, secretion, and vesicular transport	MW0847	spsB	UPI000012E4AA	P0A069	Signal peptidase IB	3.4.21.89	CW	Membrane	Membrane	TMH	OTHER	U	COG0681	0.696324	4.2	21667.00	191	28.80	24.08	13.09	37.70	30.37	31.94	16.23	12.57	26.18	59.69	14.14	9.53	-0.436	4.28	5	1	1	1	1	1	8.24	8.27	8.26	8.49	8.71	8.58	8.17	8.11	8	8.11	8.16	8.17
[U] Intracellular trafficking, secretion, and vesicular transport	MW0846	spsA	UPI000012E499	P0A065	Signal peptidase IA	3.4.21.89	CW	Membrane	Membrane	TMH	OTHER	U		0.517933	NA	20123.00	174	25.86	27.01	12.07	37.93	27.01	35.06	16.67	9.20	25.29	58.05	16.67	10.40	-0.303	10.27	2	0	1	0	0	1	NA	NA	NA	NA	NA	NA	NA	NA	NA	NA	NA	NA
[V] Defense mechanisms	MWP013	blaZ	UPI000000045C	A0A0R4J7E6	Beta-lactamase	3.5.2.6	CW	Membrane	Lipoprotein	SpII	SpII	V	COG2367		1	31435.00	281	29.89	22.78	8.90	39.15	32.74	28.11	18.50	11.39	30.60	60.14	9.25	10.15	-0.502	17.22	1	0	0	0	0	1	NA	NA	NA	NA	NA	NA	NA	NA	NA	NA	NA	NA
[V] Defense mechanisms	MW2179	cusA	UPI0001DA21DC	A0A0H3K464	Multidrug efflux pump subunit AcrB		CM	Membrane	Signal	SpI	SpI	V	COG0841	0.567102	0.3	114630.00	1055	21.42	27.96	6.16	31.56	34.50	33.93	11.75	9.67	33.84	58.67	7.49	9.73	0.013	14.79	2	1	0	0	1	0	NA	NA	NA	NA	NA	NA	NA	NA	NA	NA	NA	NA
[V] Defense mechanisms	MW0605	msbA2	UPI00000547C5	A0A0H3JZ42	ABC transporter ATP-binding protein	3.6.3.44	CM	Membrane	Membrane	TMH	OTHER	V	COG1132	0.558183	0.5	63975.00	575	21.74	30.61	9.57	27.83	32.70	39.48	11.48	10.26	30.43	58.09	11.48	7.04	0.255	-1.2	5	1	1	1	1	1	NA	NA	NA	NA	NA	NA	NA	NA	NA	NA	NA	NA
[V] Defense mechanisms	MW0940	fmtA	UPI00000D76EA	Q7A185	Protein FmtA/Autolysis and methicillin resistant-related protein		CM	Extracellular	Membrane	C	OTHER	V	COG1680	0.59995	0.9	46014.00	397	27.20	22.17	15.62	36.02	35.26	28.72	18.39	8.82	24.69	60.45	14.86	10.09	-0.561	28.84	5	1	1	1	1	1	NA	NA	NA	NA	NA	NA	NA	NA	NA	NA	NA	NA
[V] Defense mechanisms	MW1872		UPI0000054464	A0A0H3JX41	ABC-type multidrug transport system, ATPase component		CM	Cytoplasmic	Cytoplasmic	C	OTHER	V	COG1131	0.643106	1.5	32914.00	290	31.38	25.17	10.69	37.93	28.28	33.79	16.90	14.48	30.69	57.93	11.38	7.77	-0.331	0.59	5	1	1	1	1	1	6.62	8.54	8.66	7.29	7.24	7.41	6.45	7	6.98	7.19	6.95	6.67
[V] Defense mechanisms	MW2274	emrA	UPI00000D7709	A0A0H3JXR5	Biotin_lipoyl_2 domain-containing protein		CM	Membrane	Membrane	SpI	OTHER	V		0.713623	1.5	22986.00	215	24.65	24.19	5.12	34.42	35.81	29.77	12.56	12.09	38.14	57.21	4.65	7.49	-0.231	0.1	4	1	1	1	1	0	NA	NA	NA	NA	NA	NA	NA	NA	NA	NA	NA	NA
[V] Defense mechanisms	SAO11_0692		UPI0001FAD62A	A0A0U1MTC0	ABC-type multidrug transport system, ATPase component		CM	Cytoplasmic	Membrane	C	OTHER	V	COG1131	0.572514	2.2	25760.00	231	27.27	28.57	7.36	37.23	28.14	34.63	13.85	13.42	27.71	65.37	6.93	6.15	-0.185	-2.61	3	0	0	1	1	1	NA	NA	NA	NA	NA	NA	NA	NA	NA	NA	NA	NA
Not availble	SAB1759		UPI00005FE62D	Q2YTX0	Uncharacterized lipoprotein		U	Extracellular	Lipoprotein	SpII	SpII	NA		0.666344	1	19231.00	171	31.58	8.77	6.43	56.72	30.41	12.87	16.96	14.62	33.33	59.06	7.60	8.95	-1.696	2.13	1	0	1	0	0	0	NA	NA	NA	NA	NA	NA	NA	NA	NA	NA	NA	NA
Not availble	MW0644		UPI00000548D6	A0A0H3JUY8	Uncharacterized protein		U	Extracellular	Membrane	C	OTHER	NA		0.657605	2	26656.00	227	47.14	15.42	5.73	57.71	22.91	19.38	30.40	16.74	22.91	67.84	9.25	10.65	-1.464	27.39	1	1	0	0	0	0	NA	NA	NA	NA	NA	NA	NA	NA	NA	NA	NA	NA
Not availble	MW1438		UPI000009B60A	A0A0H3JWM3	Uncharacterized lipoprotein		E	Extracellular	Lipoprotein	SpII	SpII	NA		0.67638	3	15992.00	144	29.86	11.81	3.47	53.47	31.25	15.28	15.97	13.89	28.47	68.06	3.47	9.03	-1.511	2.05	3	0	0	1	1	1	NA	NA	NA	NA	NA	NA	NA	NA	NA	NA	NA	NA
Not availble	SAB1921	agrD	UPI00000D4724	O33586	Cyclic lactone autoinducer peptide/AgrD protein		CM	Membrane	Cytoplasmic	C	SpII	NA		0.574976	3	5143.00	47	19.15	27.66	10.64	27.66	29.79	42.55	8.51	10.64	31.91	57.45	10.64	4.64	0.483	-1.06	1	0	1	0	0	0	NA	NA	NA	NA	NA	NA	NA	NA	NA	NA	NA	NA
Not availble	MW0406.4	psmA1	UPI00015FD704	A9JX05	Phenol-soluble modulin alpha 1 peptide		U	Extracellular	Cytoplasmic	C	OTHER	NA		0.576925	7	2257.00	21	19.05	38.09	4.76	23.81	28.57	47.62	14.29	4.76	28.57	66.67	4.76	10.51	0.957	2	5	1	1	1	1	1	NA	NA	NA	NA	NA	NA	NA	NA	NA	NA	NA	NA
Not availble	MW0406.3	psmA2	UPI00015FD703	A9JX06	Phenol-soluble modulin alpha 2 peptide		U	Extracellular	Cytoplasmic	C	OTHER	NA		0.576925	24	2275.00	21	23.81	33.33	9.52	23.81	28.57	47.62	19.05	4.76	28.57	61.91	9.52	10.80	0.890	3	5	1	1	1	1	1	NA	NA	NA	NA	NA	NA	NA	NA	NA	NA	NA	NA
Not availble	MW1959	hld	UPI00000B5BFC	Q8NVK6	Delta-hemolysin		U	Extracellular	Cytoplasmic	C	OTHER	NA		0.717812	33	3005.00	26	26.92	30.77	7.69	34.62	23.08	42.31	15.38	11.54	34.61	57.69	7.69	9.37	0.135	1	5	1	1	1	1	1	7.92	6.35	7.6	6.82	8.27	8.66	9.02	7.95	8.16	6.08	6.4	6.08
Not availble	MW1212		UPI00000CAAC8	A0A0H3JX70	Uncharacterized protein		U	Extracellular	Membrane	C	OTHER	NA		0.617528	0.3	32814.00	284	27.82	24.30	14.79	36.27	33.45	30.28	15.14	12.68	28.87	55.63	15.49	7.04	-0.403	-1.17	3	1	1	1	0	0	NA	NA	NA	NA	NA	NA	NA	NA	NA	NA	NA	NA
Not availble	MW1898		UPI0000054446	A0A0H3JY89	Uncharacterized protein		U	Extracellular	Cytoplasmic	C	OTHER	NA		0.600682	0.3	34900.00	317	29.02	17.66	9.46	36.28	38.49	25.24	13.25	15.77	39.12	49.21	11.67	4.74	-0.584	-10.69	1	0	0	0	0	1	NA	NA	NA	NA	NA	NA	NA	NA	NA	NA	NA	NA
Not availble	MW0702		UPI00000D77E2	A0A0H3JV32	Uncharacterized lipoprotein		U	Extracellular	Lipoprotein	SpII	SpII	NA		0.59046	0.5	34043.00	292	38.70	20.89	9.59	47.95	25.34	26.71	22.60	16.10	25.00	67.12	7.88	9.71	-0.897	10.72	1	1	0	0	0	0	NA	NA	NA	NA	NA	NA	NA	NA	NA	NA	NA	NA
Not availble	Newbould305_0033		UPI00000CAC1D	A0A0H3JSY3	Uncharacterized lipoprotein		U	Extracellular	Lipoprotein	SpII	SpII	NA		0.59	0.6	19105.00	164	32.32	14.63	6.71	55.49	26.83	17.68	16.46	15.85	20.73	70.12	9.15	6.29	-1.549	-1.76	1	1	0	0	0	0	NA	NA	NA	NA	NA	NA	NA	NA	NA	NA	NA	NA
Not availble	MW1739		UPI0001FADA58	A0A0H3K0P7	Uncharacterized lipoprotein		U	Extracellular	Lipoprotein	SpII	SpII	NA		0.704057	0.8	23684.00	208	37.50	12.98	8.17	50.96	31.25	17.79	18.27	19.23	33.65	58.66	7.69	5.21	-1.393	-9.37	2	0	1	0	0	1	NA	NA	NA	NA	NA	NA	NA	NA	NA	NA	NA	NA
Not availble	MW1483		UPI00000D9E4E	A0A0H3JWH4	Uncharacterized lipoprotein		U	Extracellular	Lipoprotein	SpII	SpII	NA		0.663644	1.5	21611.00	194	32.99	20.10	5.15	47.42	30.41	22.16	19.07	13.92	36.08	59.79	4.12	9.81	-1.001	7.22	5	1	1	1	1	1	6.59	6.64	6.74	6.78	7.58	7.46	7.3	7.38	7.44	6.98	6.72	6.76
Not availble	MW2071		UPI0001FADD15	F0D6G6	Membrane-embedded lytic regulatory protein		CM	Membrane	Membrane	TMH	OTHER	NA		0.689743	1.6	40485.00	363	17.63	32.78	11.02	24.79	33.06	42.15	11.85	5.79	29.20	60.05	10.74	10.32	0.562	18.36	5	1	1	1	1	1	NA	NA	NA	NA	NA	NA	NA	NA	NA	NA	NA	NA
Not availble	SAO11_2003		UPI0002E07FE5	A0A386C3E6	Lj965 prophage superinfection immunity protein		U	Extracellular	Membrane	TMH	OTHER	NA		0.567297	1.6	26897.00	235	31.06	14.04	10.64	39.58	38.72	21.70	15.75	15.32	33.62	55.32	11.07	6.58	-0.933	-0.79	1	0	0	1	0	0	NA	NA	NA	NA	NA	NA	NA	NA	NA	NA	NA	NA
Not availble	MW2289		UPI00000D9F94	Q8NV41	Uncharacterized lipoprotein		U	Extracellular	Lipoprotein	SpII	SpII	NA		0.731663	1.7	22794.00	204	24.51	10.29	8.82	51.47	33.82	14.71	12.25	12.26	35.30	55.39	9.31	5.98	-1.403	-0.97	5	1	1	1	1	1	NA	NA	NA	NA	NA	NA	NA	NA	NA	NA	NA	NA
Not availble	MW1096		UPI00000543AA	A0A0H3JX18	Uncharacterized lipoprotein		CM	Extracellular	Lipoprotein	SpII	SpII	NA		0.63295	2.1	35866.00	317	34.70	19.24	12.30	37.22	35.65	27.13	18.61	16.09	33.44	55.84	10.73	8.14	-0.678	1.53	1	0	0	0	0	1	NA	NA	NA	NA	NA	NA	NA	NA	NA	NA	NA	NA
Not availble	MW0256		UPI00000D9C14	A0A0H3JYF4	Uncharacterized protein		U	Membrane	Signal	SpI	SpI	NA		0.678889	2.2	57789.00	507	37.48	18.54	9.07	45.76	29.98	24.26	19.13	18.34	33.14	57.20	9.66	8.35	-0.888	1.33	4	1	1	1	0	1	NA	NA	NA	NA	NA	NA	NA	NA	NA	NA	NA	NA
Not availble	SAO11_2556		UPI0001FAD4FE	F0D8M3	Uncharacterized lipoprotein		U	Extracellular	Lipoprotein	SpII	SpII	NA		0.530345	2.2	17966.00	156	32.69	16.02	2.56	56.41	23.08	20.51	16.03	16.67	23.08	73.08	3.85	5.42	-1.435	-1.95	2	0	0	1	1	0	NA	NA	NA	NA	NA	NA	NA	NA	NA	NA	NA	NA
Not availble	MW1865		UPI000005446B	A0A0H3K3T7	Uncharacterized protein		CM	Cytoplasmic	Membrane	SpI	OTHER	NA		0.849188	2.3	6557.00	57	26.32	28.07	15.79	31.58	22.81	45.61	14.04	12.28	28.07	54.39	17.54	8.50	0.446	0.94	3	1	1	1	0	0	NA	NA	NA	NA	NA	NA	NA	NA	NA	NA	NA	NA
Not availble	Newbould305_1885		UPI00026C21D9	J0UHB7	Uncharacterized lipoprotein		U	Extracellular	Lipoprotein	SpII	SpII	NA		0.625126	3.3	18632.00	167	32.33	10.78	4.79	53.89	32.33	13.77	17.36	14.97	30.54	63.47	5.99	8.43	-1.569	1.23	1	1	0	0	0	0	NA	NA	NA	NA	NA	NA	NA	NA	NA	NA	NA	NA
Not availble	MW0577		UPI00000D76AE	A0A0H3JV98	Uncharacterized protein		U	Extracellular	Signal	SpI	SpI	NA		0.688114	4.5	18573.00	168	26.19	19.64	11.31	33.33	41.07	25.59	16.07	10.12	35.12	55.36	9.52	9.60	-0.497	6.3	5	1	1	1	1	1	6.87	6.83	7.04	7.13	7.2	7.28	7.36	7.24	7.06	7.43	7.43	7.58
Not availble	MW1037		UPI00000D9D85	A0A0H3K2R1	Uncharacterized protein		E	Extracellular	Signal	SpI	SpI	NA		0.681983	4.5	12164.00	105	30.48	21.90	12.38	40.95	31.43	27.62	24.76	5.71	25.71	60.95	13.33	11.09	-0.611	16.36	4	1	0	1	1	1	NA	NA	NA	NA	NA	NA	NA	NA	NA	NA	NA	NA
Not availble	MW0354		UPI00000D9C5A	A0A0H3JUY1	Uncharacterized lipoprotein		U	Cytoplasmic	Lipoprotein	SpII	SpII	NA		0.59986	6.5	23621.00	208	34.14	21.15	8.65	43.27	29.81	26.92	19.23	14.90	31.25	62.50	6.25	9.17	-0.747	3.5	5	1	1	1	1	1	7.38	7.51	7.54	8.25	7.74	7.76	8.03	8.4	8.36	8.16	7.59	8.27
Not availble	MW0406.1	psmA4	UPI000161A44A	A9JX08	Phenol-soluble modulin alpha 4 peptide		U	Extracellular	Cytoplasmic	C	OTHER	NA		0.576925	7.5	2169.00	20	20.00	45.00	5.00	20.00	25.00	55.00	15.00	5.00	30.00	65.00	5.00	10.51	1.700	2	5	1	1	1	1	1	6.76	6.4	6.35	8.39	8.16	8.27	7.78	7.54	7.78	7.46	7.32	7.41
Not availble	MW0406.2	psmA3	UPI000161A449	A9JX07	Phenol-soluble modulin alpha 3 peptide		U	Extracellular	Cytoplasmic	C	OTHER	NA		0.576925	NA	2604.00	22	27.27	22.73	22.73	36.36	13.64	50.00	18.18	9.09	18.18	59.09	22.73	10.33	0.305	2	5	1	1	1	1	1	NA	NA	NA	NA	NA	NA	NA	NA	NA	NA	NA	NA
Not availble	MW2548		UPI00000DA035	Q8NUL1	Uncharacterized protein		U	Extracellular	Cytoplasmic	C	OTHER	NA		0.836611	NA	3842.00	33	21.21	27.27	15.15	33.33	30.30	36.36	15.15	6.06	18.18	63.64	18.18	10.05	0.048	3	2	0	0	1	0	1	NA	NA	NA	NA	NA	NA	NA	NA	NA	NA	NA	NA
[truncated: 18 more columns]

## Sheet: Table S3
Function	Label	Gene Name	Uniprot	Description	PAI	Strain
Adherence	SAO46_01921	map_2	F0D520	Extracellular adherence protein	0.2	O46
	MW1369	ebpS	Q8NWM5	Elastin binding protein	1.2	N305, RF122, O11, O46, MW2
Enzyme	MW1211	nuc	A0A0H3JZZ1	Thermonuclease	1.9	N305, RF122, O11, O46, MW2
	MW0466	ftsH	A0A0H3JV49	Zinc metalloprotease	0.5	N305, RF122, O11, O46, MW2
	MW1670	htrA	A0A0H3JWR2	Serine protease	2.4	N305, RF122, O11, O46, MW2
	MW1350	yugP	A0A0H3K320	Zn-dependent membrane protease YugP	4.5	N305, RF122, O11, O46, MW2
Toxin	MW0406.1	psmA4	A9JX08	Phenol-soluble modulin alpha 4 peptide	7.5	N305, RF122, O11, O46, MW2
	MW0406.2	psmA3	A9JX07	Phenol-soluble modulin alpha 3 peptide	NA	N305, RF122, O11, O46, MW2
	MW0406.3	psmA2	A9JX06	Phenol-soluble modulin alpha 2 peptide	24	N305, RF122, O11, O46, MW2
	MW0406.4	psmA1	A9JX05	Phenol-soluble modulin alpha 1 peptide	7	N305, RF122, O11, O46, MW2
	MW1959	hld	Q8NVK6	Delta-hemolysin	33	N305, RF122, O11, O46, MW2
	SAB0782	hlyII	F0D7A7	Bi-component leukocidin LukMF' subunit M	0.4	RF122, O11, O46
	SAB0783		Q53704	Bi-component leukocidin LukMF' subunit F'	NA	RF122
	MW1942		Q8NVL8	Bi-component leukocidin LukGH subunit H	NA	N305, RF122, O11, O46, MW2
	MW1056		A0A0H3K2S2	Beta-class phenol-soluble modulin	16.3	N305, RF122, O11, O46, MW2
	MW1057		A0A0H3JW27	Beta-class phenol-soluble modulin	NA	N305, RF122, O11, O46, MW2
	MW1941		Q8NVL9	Bi-component leukocidin LukGH subunit G	NA	N305, RF122, O11, O46, MW2
Regulation	SAB1921	agrD	O33586	Cyclic lactone autoinducer peptide	3	RF122
Poorly characterized	MW2465		A0A0H3JYK2	Surface antigen	1.7	N305, O11, O46, MW2
	MW1823	yihY	A0A0H3JX27	YihY/virulence factor BrkB family protein	0.9	N305, O11, MW2
	MW1844	camS	A0A0H3JXE2	CamS family sex pheromone protein	3.4	N305, RF122, O11, O46, MW2
	MW2217	ssaA2	Q8NV83	Surface antigen	1.5	N305, O11, O46, MW2
	MW2341	sbi	Q8NV09	Immunoglobulin-binding protein	4.4	N305, RF122, O11, O46, MW2
Resistance	MW1825	vraS	Q7A0H9	Two-component sensor histidine kinase	0.7	N305, RF122, O46, MW2
	MWP013	blaZ	A0A0R4J7E6	Beta-lactamase	1	MW2
	MW1103	prkC	A0A0H3JZV1	Serine/threonine protein kinase, PASTA domain	0.4	N305
	MW0940	fmtA	Q7A185	Autolysis and methicillin resistant-related protein	0.9	N305, RF122, O11, O46, MW2
	MW0230	tagF1	A0A0H3JUQ2	CDP-glycerol glycerophosphotransferase family protein	0.8	N305, O11, MW2
	MW0031	mecA	A0A0H3JUR9	Penicillin binding protein 2 prime	NA	N305, RF122, O11, O46, MW2
	MW1340	pbp2/ponA	A0A0H3K025	Penicillin binding protein 2	4.2	N305, RF122, O11, O46, MW2
	MW1504	pbp3	A0A0H3K0B9	Penicillin-binding protein 3	0.6	N305, RF122, O11, O46, MW2
	MW2277	tcaA	Q8NV48	zinc ribbon domain-containing protein	0.6	N305, RF122, O11, O46, MW2
	MW0817	dltD	A0A0H3K2I3	D-alanyl-lipoteichoic acid biosynthesis protein DltD	2.8	N305, RF122, O11, O46, MW2
	MW0604	pbp4	A0A0H3JUV6	Penicillin binding protein 4	0.5	N305, RF122, O11, O46, MW2
	MW0681	ltaS	Q7A1I3	Lipoteichoic acid synthase	0.4	N305, RF122
	MW1064	pbpA	A0A0H3JX01	Penicillin-binding protein 1	0.3	N305, RF122, O46, MW2
	MW2565	acmB	A0A0H3K4V0	Peptidoglycan hydrolase	0.9	N305, O11
Survival	MW0088	sirA	A0A0H3JY15	ABC-type Fe3+-hydroxamate transport system	5.5	N305, RF122, O11, O46, MW2
	MW0573	btuF	A0A0H3JUU1	ABC-type Fe3+-hydroxamate transport system	3	N305, RF122, O11, O46, MW2
	MW2202	fhuD2	A0A0H3K1A0	ABC-type Fe3+-hydroxamate transport system	9.5	N305, RF122, O11, O46, MW2
	MW1945	fhuD1	A0A0H3JX89	ABC-type Fe3+-hydroxamate transport system	0.5	N305, MW2
	MW0200		A0A0H3K1Q5	ABC-type Fe3+ transport system	0.4	N305
	MW2103	fecB	A0A0H3JXU0	ABC-type Fe3+-citrate transport system	5.9	N305, RF122, O11, O46, MW2
	MW0593	sitA	A0A0H3JW04	ABC-type Zn transport system ZnuABC	14.6	N305, RF122, O11, O46, MW2
	MW2328	adcA	A0A0H3K1H9	ABC-type Zn transport system ZnuABC	3.7	N305, RF122, O11, O46, MW2
	MW0213		A0A0H3JUN8	ABC-type Ni transport system	0.4	N305, O46, MW2
	MW0595		A0A0H3JVA6	ABC-type Mn2+/Zn2+ transport system	0.5	N305
	MW0698	fatB	A0A0H3JW95	ABC-type enterochelin transport system	5.5	N305, RF122, O11, O46, MW2
	MW1834	ftnA	Q7A0H5	Ferritin	3.2	N305, RF122, O11, O46, MW2
	MW2197	modA	A0A0H3JYM5	Probable molybdate-binding protein	10.1	N305, RF122, O11, O46, MW2
Moonlight	MW0936	atl	Q8NX96	Bifunctional autolysin	2.7	N305, RF122, O11, O46, MW2
	MW0734	gapA1	P0A037	Glyceraldehyde-3-phosphate dehydrogenase	3.5	N305, RF122, O11, O46, MW2
	MW0738	eno	P64079	Enolase	1.8	N305, RF122, O11, O46, MW2
	MW0503	tuf	P64029	Elongation factor Tu	2.7	N305, RF122, O11, O46, MW2
Lipoproteins	MW0117	phnD	A0A0H3JUD0	ABC-type phosphate/phosphonate transport system	0.9	N305, RF122, O11, O46, MW2
	MW1277	pstS	Q7A0X7	Phosphate-binding protein PstS	0.8	O11, O46
	MW0418	metQ	A0A0H3K1Z7	Methionine ABC transporter substrate-binding protein	1.1	N305, RF122, O11, O46, MW2
	MW0872	oppA	A0A0H3JWK6	ABC-type oligopeptide transport system	0.4	N305, O11
	MW2336	tcyA	A0A0H3JY71	ABC-type amino acid transport	11.7	N305, RF122, O11, O46, MW2
	MW0792	metQ	A0A0H3JZE8	ABC-type metal ion transport system	1.6	N305, RF122, O11, O46, MW2
	MW2370	opuCC	A0A0H3JXY7	Glycine betaine/carnitine/choline ABC transporter opuCC	1.3	N305, RF122, O11, O46, MW2
	MW2391	opp-1A / nikA	A0A0H3K1M2	ABC-type oligopeptide transport system	1.3	N305, RF122, O11, O46, MW2
	MW0944	qoxA	Q7A181	Heme/copper-type cytochrome/quinol oxidase, subunit 2	4.7	N305, RF122, O11, O46, MW2
	MW0975	recN	A0A0H3JVL5	Uncharacterized lipoprotein	10.5	N305, RF122, O11, O46, MW2
	MW0073		Q8NYU0	Uncharacterized lipoprotein	0.9	N305, MW2
	MW0401	lpl14	Q8NY35	Uncharacterized lipoprotein	2	N305, O11, O46, MW2
	MW1782	prsA	P60749	Foldase protein PrsA	14.1	N305, RF122, O11, O46, MW2
	MW2406		Q8NUV8	Uncharacterized lipoprotein	0.5	MW2
	Newbould305_1006		A0A1R0K739	Tandem-type lipoprotein	1	N305
	SAO11_1932		A0A0D1JPA9	Tandem-type lipoprotein	1.7	N305, RF122, O11, O46, MW2
	SAO11_2396		A0A2X3T9J6	Tandem-type lipoprotein	0.7	O11, O46
	MW0761		A0A0H3JWD0	Uncharacterized lipoprotein	4.8	O11, O46, MW2
	MW2331	bdbD	A0A0H3JY61	Protein-disulfide isomerase	1.8	N305, RF122, O11, O46, MW2
	MW0280		A0A0H3JVC4	Uncharacterized lipoprotein	1.3	N305
	MW0347		A0A0H3JVH1	Uncharacterized lipoprotein YkoI	5.3	N305, RF122, O11, O46, MW2
	MW0670		A0A0H3JZ82	Uncharacterized lipoprotein	5.4	N305, RF122, O11, O46, MW2
	MW2332		A0A0H3JXV4	Uncharacterized lipoprotein	NA	O11, O46, MW2
	MW2382		A0A0H3JZ07	Uncharacterized lipoprotein YehR	9.2	N305, RF122, O11, O46, MW2
	SAO11_1643		F0D612	DUF1672 domain-containing lipoprotein	0.5	O11, O46
	MW2013	yidC	P65630	Membrane protein insertase Oxa1/YidC/SpoIIIJ	1.1	N305, RF122, O11, O46, MW2
	MW0354		A0A0H3JUY1	Uncharacterized lipoprotein	6.5	N305, RF122, O11, O46, MW2
	MW0702		A0A0H3JV32	Uncharacterized lipoprotein	0.5	N305
	MW1037		A0A0H3K2R1	Uncharacterized lipoprotein	4.5	N305, O11, O46, MW2
	MW1096		A0A0H3JX18	Uncharacterized lipoprotein	2.1	MW2
	MW1438		A0A0H3JWM3	Uncharacterized lipoprotein	3	O11, O46, MW2
	MW1483		A0A0H3JWH4	Uncharacterized lipoprotein	1.5	N305, RF122, O11, O46, MW2
	MW1739		A0A0H3K0P7	Uncharacterized lipoprotein	0.8	RF122, MW2
	MW2289		Q8NV41	Uncharacterized lipoprotein	1.7	N305, RF122, O11, O46, MW2
	Newbould305_0033		A0A0H3JSY3	Uncharacterized lipoprotein	0.6	N305
	Newbould305_1885		J0UHB7	Uncharacterized lipoprotein	3.3	N305
	SAB1759		Q2YTX0	Uncharacterized lipoprotein	1	RF122
	SAO11_2556		F0D8M3	Uncharacterized lipoprotein	2.2	O11, O46

## Sheet: Table S4
Uniprot	Label	Gene name	STAA8*	BACSU*	LISM*	SPRR6*	SPRP1*	PEPD6*	MYCTU*	Description
A0A0C6ERM9	Newbould305_1925		-	-	-	-	-	-	-	Phage major capsid protein (Head protein)
A0A0D1JPA9	SAO11_1932		Q2G0W9	-	-	-	-	-	-	Tandem-type lipoprotein
A0A0H3JUD0	MW0117	phnD	Q2G1L7	-	-	-	-	-	-	ABC-type phosphate/phosphonate transport system, substrate-binding protein
A0A0H3JUR9	MW0031	mecA	-	-	-	-	-	-	-	Penicillin binding protein 2 prime
A0A0H3JUU1	MW0573	btuF	Q2G0F6	-	-	-	-	-	-	ABC-type Fe3+-hydroxamate transport system, substrate-binding protein
A0A0H3JUV6	MW0604	pbp4	-	-	-	-	-	-	-	Penicillin binding protein 4
A0A0H3JUY1	MW0354		Q2G0Z9	-	-	-	-	-	-	Uncharacterized lipoprotein
A0A0H3JV05	MW0662	fruA	Q2G239	P71012	A0A0H3GEI4	Q8DQ95	Q9A0B0	-	-	Fructose specific permease
A0A0H3JV49	MW0466	ftsH	Q2G0R0	P37476	-	-	Q9A200	-	-	Zinc metalloprotease/membrane protease FtsH catalytic subunit
A0A0H3JV98	MW0577		Q2G0F2	-	-	-	-	-	-	Uncharacterized protein
A0A0H3JVH1	MW0347		-	-	-	-	-	-	-	Uncharacterized lipoprotein YkoI
A0A0H3JVL5	MW0975	recN	Q2FZG5	-	-	-	-	-	-	Uncharacterized lipoprotein
A0A0H3JVW0	MW0939	ywtF	P52078	-	-	-	-	-	-	Anionic cell wall polymer biosynthesis enzyme, LCP family
A0A0H3JW04	MW0593	sitA	Q2G2D8	-	A0A0H3GDS9	P0A4G3	P0A4G4	-	-	ABC-type Zn uptake system ZnuABC, Zn-binding component ZnuA
A0A0H3JW27	MW1057		-	-	-	-	-	-	-	Beta-class phenol-soluble modulin
A0A0H3JW95	MW0698	fatB	Q2G071	P94421	-	-	-	-	-	ABC-type enterochelin transport system, substrate-binding protein
A0A0H3JWH4	MW1483		Q2FY39	-	-	-	-	-	-	Uncharacterized lipoprotein
A0A0H3JWR2	MW1670	htrA	Q2FXJ6	-	-	-	-	-	-	Serine protease, S1-C subfamily, contain C-terminal PDZ domain
A0A0H3JX13	MW1715	lytD	Q2FXF4	-	-	-	-	-	-	Beta- N-acetylglucosaminidase
A0A0H3JX41	MW1872		Q2FWW9	-	-	-	-	-	-	ABC-type multidrug transport system, ATPase component
A0A0H3JXE2	MW1844	camS	Q2FWY6	-	-	-	-	-	-	CamS family sex pheromone protein
A0A0H3JXT9	MW1588	YajC	Q2FXT7	O32052	-	-	-	-	-	Preprotein translocase subunit YajC
A0A0H3JXU0	MW2103	fecB	Q2FW75	O34348	-	-	-	-	-	ABC-type Fe3+-citrate transport system, substrate-binding protein
A0A0H3JXY7	MW2370	opuCC	-	-	G2JZ42	-	-	-	-	Glycine betaine/carnitine/choline ABC transporter opuCC
A0A0H3JXZ7	MW2230	brpA	Q2FVV8	Q02115	-	-	-	-	-	Anionic cell wall polymer biosynthesis enzyme, LCP family
A0A0H3JY15	MW0088	sirA	Q2G1N4	O31567	-	-	-	-	-	ABC-type Fe3+-hydroxamate transport system, substrate-binding protein
A0A0H3JY16	MW2261	yhaQ	Q2FVS3	-	A0A0H3GEL0	Q8DNT1	-	-	-	Sodium ABC transporter ATP-binding protein [Staphylococcus aureus]
A0A0H3JY61	MW2331	bdbD	Q2FVL7	-	-	-	-	-	-	Protein-disulfide isomerase
A0A0H3JY71	MW2336	tcyA	Q2FVL2	P42199	-	-	-	-	-	ABC-type amino acid transport/signal transduction system
A0A0H3JYI1	MW0284	hel	Q2G170	-	-	-	Q99Y38	-	-	Predicted secreted acid phosphatase
A0A0H3JYM5	MW2197	modA	Q2FVX4	-	-	-	-	-	-	Probable molybdate-binding protein
A0A0H3JYV0	MW2305		Q2FVN4	-	-	-	-	-	-	Uncharacterized protein
A0A0H3JYX4	MW2334	tcyC	Q2FVL4	-	A0A0H3GF44	Q8DP77	Q99ZA3	-	-	ABC-type polar amino acid transport system, ATPase component
A0A0H3JZ07	MW2382		Q2FVF5	-	-	-	-	-	-	Uncharacterized lipoprotein YehR, DUF1307 family
A0A0H3JZ42	MW0605	msbA2	Q2G2E5	-	-	-	-	-	-	ABC transporter ATP-binding protein
A0A0H3JZ82	MW0670		Q2G2G0	-	-	-	-	-	-	Uncharacterized lipoprotein
A0A0H3JZE8	MW0792	metQ	Q2FZZ0	O32167	A0A0H3GIV0	-	-	Q18C11	-	ABC-type metal ion transport system, surface antigen
A0A0H3JZZ1	MW1211	nuc	-	-	-	-	-	-	-	Thermonuclease
A0A0H3K025	MW1340	pbp2/ponA	Q2FYI0	-	-	-	-	-	-	Penicillin binding protein 2
A0A0H3K0B9	MW1504	pbp3	Q2FY21	-	-	-	-	-	-	Penicillin-binding protein 3
A0A0H3K0F5	MW1587	secDF	Q2FXT8	O32047	A0A0H3GH33	-	-	-	-	Preprotein translocase subunit SecDF
A0A0H3K1A0	MW2202	fhuD2	Q2FVW9	-	-	-	-	-	-	ABC-type Fe3+-hydroxamate transport system, Hydroxamate siderophore binding lipoprotein
A0A0H3K1H9	MW2328	adcA	Q2G1U8	-	-	Q8CWN2	-	-	-	ABC-type Zn uptake system ZnuABC, Zn-binding component ZnuA
A0A0H3K1M2	MW2391	opp-1A / nikA	Q2FVE7	-	-	-	-	-	-	ABC-type oligopeptide transport system, substrate-binding protein
A0A0H3K1Z7	MW0418	metQ	Q2G0V0	-	A0A0H3GDK3	Q8DRG1	-	Q18C11	-	Methionine ABC transporter substrate-binding protein
A0A0H3K2I3	MW0817	dltD	Q2FZW3	-	-	-	-	-	-	D-alanyl-lipoteichoic acid biosynthesis protein DltD
A0A0H3K2S2	MW1056		-	-	-	-	-	-	-	Beta-class phenol-soluble modulin
A0A0H3K320	MW1350	yugP	Q2G257	-	-	-	-	Q182S1	-	Zn-dependent membrane protease YugP
A0A0H3K3B3	MW1486	yqhL	Q2FY36	-	A0A0H3GCF6	-	-	-	-	Rhodanese-related sulfurtransferase
A0A0H3K3M7	MW1727		Q2G1W5	-	-	-	-	-	-	Uncharacterized protein
A0A0H3K3W0	MW1904		-	-	-	-	-	-	-	Capsid protein
A9JX05	MW0406.4	psmA1	-	-	-	-	-	-	-	Phenol-soluble modulin alpha 1 peptide
A9JX06	MW0406.3	psmA2	-	-	-	-	-	-	-	Phenol-soluble modulin alpha 2 peptide
A9JX07	MW0406.2	psmA3	-	-	-	-	-	-	-	Phenol-soluble modulin alpha 3 peptide
A9JX08	MW0406.1	psmA4	-	-	-	-	-	-	-	Phenol-soluble modulin alpha 4 peptide
F0D6G6	MW2071		Q2FWA8	-	-	-	-	-	-	Membrane-embedded lytic regulatory protein
P0A037	MW0734	gapA1	Q2G032	P09124	A0A0H3GFI9	Q8CWN6	P0C0G7	Q181T9	P9WN83	Glyceraldehyde-3-phosphate dehydrogenase
P0A039	MW1192	glnA	Q2FYY6	P12425	-	Q8DQX6	Q99Y41	-	P9WN37	Glutamine synthetase
P0A069	MW0847	spsB	Q2FZT7	P28628	A0A0H3GFV8	-	-	Q188Z9	-	Signal peptidase IB
P0A0A2	MW0977	pdhB	Q2G2A5	P21882	A0A0H3GB08	-	Q99ZX7	-	-	Pyruvate dehydrogenase E1 component beta subunit
P0A0E7	MW0979	pdhD	Q2G2A3	P21880	A0A0H3GFQ3	-	-	-	-	Dihydrolipoamide dehydrogenase component of pyruvate dehydrogenase E3
P0A0K7	MW0005	gyrB	Q2FYS5	-	-	P0A4M0	Q9A0L0	-	-	DNA gyrase/topoisomerase IV, subunit B
P60090	MW0976	pdhA	Q2FZG4	P21881	A0A0H3GJB7	-	-	-	-	Pyruvate dehydrogenase E1 component alpha subunit
P60279	MW0497	rpoB	P47768	P37870	-	Q8DNF0	Q9A1U1	Q18CF1	-	DNA-directed RNA polymerase subunit beta
P60286	MW0498	rpoC	Q2G0N5	P37871	-	Q8DNF1	P0C0E0	Q18CF3	-	DNA-directed RNA polymerase subunit beta'
P60433	MW2166	rplB	P60430	-	A0A0H3GNL3	Q8CWV5	P60434	Q18CG3	P9WHA5	50S ribosomal protein L2
P60749	MW1782	prsA	Q2G2S6	-	-	-	-	-	-	Foldase protein PrsA
P63676	MW2029	atpA	Q2FWE8	P37808	A0A0H3GCK4	-	Q9A0I9	Q180W8	P9WPU7	ATP synthase subunit alpha
P63680	MW2027	atpD	Q2FWF0	P37809	A0A0H3G8Z5	Q8DP44	Q9A0I7	Q180W5	P9WPU5	ATP synthase subunit beta
P64029	MW0503	tuf	Q2G0N0	P33166	A0A0H3GG29	P64031	P69952	Q18CE4	P9WNN1	Elongation factor Tu
P64079	MW0738	eno	Q2G028	P37869	A0A0H3GN27	Q8DPS0	P69949	Q181T5	P9WNL1	Enolase
P64408	MW1532	dnaK	Q2FXZ2	P17820	G2K046	Q8CWT3	P0C0C6	Q182E8	P9WMJ9	Chaperone protein DnaK (HSP70)
P65630	MW2013	yidC	Q2FWG4	-	-	-	-	-	-	Membrane protein insertase Oxa1/YidC/SpoIIIJ
P66049	MW0494	rplJ	Q2G0N9	-	A0A0H3GHB6	-	P68900	Q18CE8	P9WHE7	50S ribosomal protein L10
P66092	MW0493	rplA	Q2G0P0	-	A0A0H3G9H4	P66096	P66097	Q18CE9	P9WHC7	50S ribosomal protein L1
P66469	MW0343	rpsR	Q2G111	P21475	-	-	P66475	Q181R4	P9WH49	30S ribosomal protein S18
P66545	MW1139	rpsB	Q2FZ25	P21464	A0A0H3GHH8	Q8CWM8	P68901	Q185S8	P9WH39	30S ribosomal protein S2
P66554	MW2163	rpsC	Q2FW12	-	A0A0H3GJE8	P0A4C4	P66555	Q18CG5	P9WH37	30S ribosomal protein S3
P66564	MW1662	rpsD	Q2FXK6	P21466	A0A0H3GGL2	P66566	P66567	Q18CI6	P9WH35	30S ribosomal protein S4
P66580	MW2152	rpsE	Q2FW23	-	-	P66582	P66583	Q18CH3	P9WH33	30S ribosomal protein S5
P66804	MW2037	glyA	Q2FWE5	P39148	-	Q8DPZ0	Q99ZP1	-	P9WGI9	Glycine/serine hydroxymethyltransferase
P66963	MW1229	tkt	-	P45694	-	Q8DNA2	Q99YJ3	-	P9WG25	Transketolase
P68791	MW0502	fusA	Q2G0N1	P80868	-	-	P69946	Q18CF4	-	Elongation factor G
P68821	MW0735	pgk	-	P40924	-	-	P68897	Q181T8	-	Phosphoglycerate kinase
Q2YTU0	SAB1722c		-	-	-	-	-	-	-	Phage major capsid protein
Q7A078	MW2167	rplW	Q2FW08	-	A0A0H3GFD1	-	Q9A1X2	-	P9WHB9	50S ribosomal protein L23
Q7A080	MW2162	rplP	Q2FW13	P14577	A0A0H3GFC5	P0A476	Q9A1W7	Q18CG4	P9WHD5	50S ribosomal protein L16
Q7A084	MW2154	rplF	Q2FW21	P46898	-	-	Q9A1V9	Q18CH5	-	50S ribosomal protein L6
Q7A0C4	MW2031	atpF	Q2G2F8	-	-	-	-	-	-	ATP synthase subunit b
Q7A0C5	MW2028	atpG	Q2FWE9	P37810	-	-	Q9A0I8	-	-	ATP synthase gamma chain
Q7A0H5	MW1834	ftnA	Q2FWZ8	-	-	-	-	-	-	Ferritin
Q7A0I6	MW1814	mgt	Q93Q23	-	-	-	-	-	-	Monofunctional glycosyltransferase
Q7A0M4	MW1682	ytxG	Q2G247	-	-	-	-	-	-	Uncharacterized protein YoxC, contains an MCP-like domain
Q7A0N4	MW1641	pyk	Q2FXM9	P80885	-	-	-	-	-	Pyruvate kinase
Q7A0V6	MW1335	gpsB	-	P0CI74	A0A0H3GLE6	-	Q99YL4	-	-	Cell cycle protein GpsB (Guiding PBP1-shuttling protein)
Q7A0Y4	MW1249	msrR	Q7BHL7	-	A0A0H3GDK2	-	-	-	-	Anionic cell wall polymer biosynthesis enzyme, regulatory protein MsrR
Q7A105	MW1184	glpD	Q2FYZ4	P18158	-	-	Q99YI8	-	-	Glycerol-3-phosphate dehydrogenase
Q7A181	MW0944	qoxA	Q2FZJ9	-	-	-	-	-	-	Heme/copper-type cytochrome/quinol oxidase, subunit 2
Q7A185	MW0940	fmtA	-	-	-	-	-	-	-	Protein FmtA/Autolysis and methicillin resistant-related protein
Q7A1G4	MW0715	secA1	O06446	P28366	-	Q8DNT8	Q99Y96	-	-	Preprotein translocase subunit SecA
Q7A1W9	MW0201	pflB	Q2G1D8	-	-	Q8DQZ6	Q99Y65	-	-	Pyruvate-formate lyase
Q8NUM4	MW2526	mqo2	Q2FV16	-	-	-	-	-	-	Malate:quinone oxidoreductase 2
Q8NUS2	MW2459	glcB	Q2FV87	P20166	-	-	-	-	-	PTS system glucoside-specific EIICBA component
Q8NV09	MW2341	sbi	Q2FVK5	-	-	-	-	-	-	Immunoglobulin-binding protein
Q8NV41	MW2289		Q2FVQ2	-	-	-	-	-	-	Uncharacterized lipoprotein
Q8NV48	MW2277	tcaA	-	-	-	-	-	-	-	zinc ribbon domain-containing protein/Membrane-associated protein TcaA
Q8NVK6	MW1959	hld	-	-	-	-	-	-	-	Delta-hemolysin
Q8NVL8	MW1942		-	-	-	-	-	-	-	bi-component leukocidin LukGH subunit H
Q8NVL9	MW1941		-	-	-	-	-	-	-	Bi-component leukocidin LukGH subunit G
Q8NWB3	MW1525	yqfA	Q2FXZ9	P54466	A0A0H3GHN5	-	-	-	-	Uncharacterized protein YqfA, UPF0365 family
Q8NWM5	MW1369	ebpS	Q2FYF1	-	-	-	-	-	-	Elastin binding protein
Q8NWR2	MW1310	ctpA	Q2FYL3	-	-	-	-	-	-	C-terminal processing serine protease CtpA/Prc, contains a PDZ domain
Q8NWZ4	MW1145	rseP	Q2G1Z5	-	A0A0H3GBT6	-	Q99XY3	-	-	Membrane-associated Zinc metalloprotease RseP, regulator of RpoE activity
Q8NX05	MW1124	rplS	Q2FZ42	O31742	A0A0H3GDI8	Q8CWQ9	P66084	Q18BC1	P9WHC9	50S ribosomal protein L19
Q8NX76	MW0978	pdhC	Q2G2A4	P21883	A0A0H3GFB2	-	-	-	-	Dihydrolipoamide S-acetyltransferase component of pyruvate dehydrogenase complex E2
Q8NX96	MW0936	atl	Q2FZK7	-	-	-	-	-	-	Bifunctional autolysin
Q8NXG0	MW0823	ndh	Q2FZV7	P80861	-	-	-	-	-	NADH dehydrogenase, FAD-containing subunit
Q8NXU1	MW0568	adh1	Q9A1X7	-	-	-	-	-	-	D-arabinose 1-dehydrogenase, Zn-dependent alcohol dehydrogenase family
Q8NYM1	MW0163	ptsG	Q2G1G8	P20166	-	-	-	-	-	PTS system glucose-specific EIICBA component
* STAA8: Staphylococcus aureus NCTC 8325 ; BACSU: Bacillus subtilis 168 ; LISM: Listeria monocytogenes 10403S ; SPRR6: Streptococcus pneumoniae R6 ; SPRP1: Streptococcus pyogenes M1 ; PEPD6: Clostridium difficile 630 ; MYCTU: Mycobacterium tuberculosis ATCC 25618
Data were extracted from EVpedia (update on April 30th, 2018) (http://student4.postech.ac.kr/evpedia2_xe/xe/)

## Sheet: Table S5
Motif	Uniprot		Length	Motif sequence	Start	Stop	Corresponding PROSITE domain	Position	Description
M1	A0A0H3JWH4		194	LVSIVGATLLLAGCG	4	18	PS51257	1-18	Prokaryotic membrane lipoprotein lipid attachment site profile
	A0A0H3JXE2		399	LVLLITAIFILAACG	5	19	PS51257	1-18	Prokaryotic membrane lipoprotein lipid attachment site profile
	A0A0H3JYM5		260	IAIVMALFLVLAGCS	7	21	PS51257	1-20	Prokaryotic membrane lipoprotein lipid attachment site profile
	A0A0H3JUY1		208	LSTFLASALILTGCA	7	21	PS51257	1-20	Prokaryotic membrane lipoprotein lipid attachment site profile
	A0A0H3JW04		309	VPLLLALLLLVAACG	5	19	PS51257	1-18	Prokaryotic membrane lipoprotein lipid attachment site profile
	P60749		320	IVPVTASALLLGACG	8	22	PS51257	1-21	Prokaryotic membrane lipoprotein lipid attachment site profile
	A0A0H3JXY7		313	LVVFVLSLTVLSGCS	8	22	PS51257	1-21	Prokaryotic membrane lipoprotein lipid attachment site profile
	A0A0H3JZ07		151	IVVALVCIIALSACG	8	22	PS51257	1-21	Prokaryotic membrane lipoprotein lipid attachment site profile
	A0A0H3K1H9		515	LLLVPAVTLSLAACG	8	22	PS51257	1-21	Prokaryotic membrane lipoprotein lipid attachment site profile
	A0A0H3JVL5		208	IAVVLASSVLLAGCT	7	21	PS51257	1-20	Prokaryotic membrane lipoprotein lipid attachment site profile
	A0A0H3JZE8		273	LILVLTFAVVLAACG	7	21	PS51257	1-20	Prokaryotic membrane lipoprotein lipid attachment site profile
	A0A0H3JY61		199	LTLFIVSMLILTACG	6	20	PS51257	1-19	Prokaryotic membrane lipoprotein lipid attachment site profile
	A0A0H3JUD0		318	FVLMLAVIVFAAACG	8	22	PS51257	1-21	Prokaryotic membrane lipoprotein lipid attachment site profile
	A0A0H3JXU0		327	ILGLIVALLLVAACG	9	23	PS51257	1-22	Prokaryotic membrane lipoprotein lipid attachment site profile
	A0A0H3JUU1		295	IAFILIFMLVLSGCG	6	20	PS51257	1-19	Prokaryotic membrane lipoprotein lipid attachment site profile
	A0A0H3JY71		259	LFVMIAFVFILAACG	5	19	PS51257	1-18	Prokaryotic membrane lipoprotein lipid attachment site profile
	A0A0H3JY15		330	LVVTLAFLLVLAGCS	8	22	PS51257	1-21	Prokaryotic membrane lipoprotein lipid attachment site profile
	A0A0H3K1A0		302	LLPLIIMLLVLAACG	5	19	PS51257	1-18	Prokaryotic membrane lipoprotein lipid attachment site profile
	A0A0H3JW95		342	LYLVLAVMFLLAACG	6	20	PS51257	1-19	Prokaryotic membrane lipoprotein lipid attachment site profile
	A0A0H3K1Z7		280	IGLVIVALVLLAACG	5	19	PS51257	1-18	Prokaryotic membrane lipoprotein lipid attachment site profile
	A0A0H3JVH1		190	LAVLSMSAVVLTACG	6	20	PS51257	1-19	Prokaryotic membrane lipoprotein lipid attachment site profile
	Q8NV41		204	VTGLLALSLFLAACG	5	19	PS51257	1-18	Prokaryotic membrane lipoprotein lipid attachment site profile
M2	A0A0H3JZ42		575	VGPSGSGKSTIFNLI	367	381	PS00017	368-375	ATP/GTP-binding site motif A (P-loop)
	A0A0H3JX41		290	IGKNGVGKTTVMKVM	32	46	PS00017	33-40	ATP/GTP-binding site motif A (P-loop)
	A0A0H3JYX4		243	IGRSGSGKTTLLRMI	33	47	PS00017	34-41	ATP/GTP-binding site motif A (P-loop)
	A0A0H3JY16		299	LGRNGAGKTTTFRMI	34	48	PS00017	35-42	ATP/GTP-binding site motif A (P-loop)
	A0A0H3JV49		697	VGPPGTGKTLLARAV	204	218	PS00017	205-212	ATP/GTP-binding site motif A (P-loop)
M3	A0A0H3JUU1		295	NPDILISTEAKTRSD	230	244	PS50983	41-295	Iron siderophore/cobalamin periplasmic-binding domain profile
	A0A0H3JZ42		575	NPDILLLDEATANLD	490	504	PS50893	336-570	ATP-binding cassette, ABC transporter-type domain profile
	A0A0H3JX41		290	KPKFLILDEPTNGMD	137	151	PS50893	1-220	ATP-binding cassette, ABC transporter-type domain profile
	A0A0H3JYX4		243	NPKVMLFDEPTSALD	155	169	PS50893	2-237	ATP-binding cassette, ABC transporter-type domain profile
	A0A0H3JY16		299	KPELLILDEPFSGLD	148	162	PS50893	3-230	ATP-binding cassette, ABC transporter-type domain profile
M4	A0A0D1JPA9		270	MEYIKKIAMYMSVLL	1	15	PS51257	1-23	Prokaryotic membrane lipoprotein lipid attachment site profile
	A9JX08		20	MAIVGTIIKIIKAII	1	15	NA	NA	NA
	A9JX06		21	MGIIAGIIKFIKGLI	1	15	NA	NA	NA
	A9JX05		21	MGIIAGIIKVIKSLI	1	15	NA	NA	NA
	A9JX07		22	MEFVAKLFKFFKDLL	1	15	NA	NA	NA
	Q8NVK6		26	QDIISTISDLVKWII	3	17	NA	NA	NA
	P65630		290	ITIIAGVLYFIQAYV	180	194	NA	NA	NA
	F0D6G6		363	QSIIIIVVLLIKAII	172	186	NA	NA	NA
M5	Q8NV41		204	DSSKDKKDNKDDSKD	47	61	PS50321	63-168	Asparagine-rich region profile
	A0A0H3JV49		697	DESEDRKEEKDIAED	650	664	NA	NA	NA
	Q7A181		366	DESKNAKEMKKISKD	339	353	NA	NA	NA
	Q8NWM5		486	DESKDKDTSKDASKD	363	377	PS50321	437-485	Asparagine-rich region profile
	A0A0D1JPA9		270	EQKKEEQTNKTDSKE	29	43	NA	NA	NA
M6	P66092		230	ASVEVAFRLGIDTRK	40	54	NA	NA	NA
	Q8NYM1		681	SGLELLIHIGLDTVK	596	610	PS00371	597-609	PTS EIIA domains phosphorylation site signature 1
	Q8NUS2		688	SGVEVLIHIGIDTVK	605	619	PS00371	606-618	PTS EIIA domains phosphorylation site signature 1
M7	A0A0H3JXZ7		315	EKIAHAYAYGGP	126	137	NA	NA	NA
	A0A0H3JVW0		405	DKITHAHAYGGP	122	133	NA	NA	NA
	Q7A0Y4		327	HKINSAYALGGP	134	145	NA	NA	NA
M8	A0A0H3JXU0		327	EEISKLKPDLIIA	110	122	PS50983	56-326	Iron siderophore/cobalamin periplasmic-binding domain profile
	A0A0H3JY15		330	EEISKLKPDLIVA	109	121	PS50983	55-327	Iron siderophore/cobalamin periplasmic-binding domain profile
	A0A0H3JUU1		295	EELLKEKPDLILA	89	101	PS50983	41-295	Iron siderophore/cobalamin periplasmic-binding domain profile
	A0A0H3K1A0		302	EKVAKEKPDLIIV	98	110	PS50983	49-301	Iron siderophore/cobalamin periplasmic-binding domain profile
	A0A0H3JW95		342	EYVNKENPDVILA	267	279	PS50983	72-342	Iron siderophore/cobalamin periplasmic-binding domain profile
M9	A0A0H3JY15		330	WKNLDAVKNNQV	283	294	PS50983	55-327	Iron siderophore/cobalamin periplasmic-binding domain profile
	A0A0H3JXU0		327	WKKLNAVKNNRV	283	294	PS50983	56-326	Iron siderophore/cobalamin periplasmic-binding domain profile
	A0A0H3K1A0		302	WKNLKATKEGHI	259	270	PS50983	49-301	Iron siderophore/cobalamin periplasmic-binding domain profile
	A0A0H3JUU1		295	FNKINAVKNTRI	255	266	PS50983	41-295	Iron siderophore/cobalamin periplasmic-binding domain profile

## Sheet: Table S6
Label	Strain	EVs (Y/N)	Type	Frame	Begin	End	Length	Gene	ECnumber	Product	CAI	M wt (Da)	Number of Amnio Acids	Charged (DEKHR)	Aliphatic (ILV)	Aromatic (FHWY)	Polar (DERKQN)	Neutral (AGHPSTY)	Hydrophobic (CFILMVW)	+ charged (KRH)	- charged (DE)	Tiny (ACDGST)	Small (EHILKMNPQV)	Large (FRWY)	GRAVY	PI	pH7
AKYW01_100001	N305	N	CDS	2	2631701	2633038	1338		4.1.1.19, 4.1.1.18	Arginine decarboxylase	0.547801	50963.00	445	27.19	24.72	14.61	31.68	35.73	32.58	14.16	13.03	27.19	61.57	11.24	-0.296	6.03	-15.08
AKYW01_100002	N305	N	CDS	3	2633040	2633657	618	tmk	2.7.4.9	thymidylate kinase	0.653339	23398.00	205	31.71	25.85	9.76	38.05	30.73	31.22	14.63	17.07	27.32	58.05	14.63	-0.379	4.81	-8.67
AKYW01_100003	N305	N	CDS	3	2633685	2634014	330	darA		signal transduction receptor, cyclic di-AMP binding	0.601949	11825.00	109	19.27	23.85	8.26	30.27	34.86	34.86	7.34	11.93	36.70	52.29	11.01	0.042	4.21	-6.03
AKYW01_100004	N305	N	CDS	3	2634228	2635154	927		2.7.7.7	DNA polymerase III delta prime subunit	0.569809	35475.00	308	26.30	25.32	10.06	38.64	27.27	34.09	12.99	13.31	25.97	64.93	9.09	-0.314	5.41	-8.49
AKYW01_100005	N305	N	CDS	3	2635155	2635958	804	ricT		subunit of a sporulation, competence and biofilm formation regulatory complex of RNaseY (RicAFT complex / FAD / two [4Fe-4S]2+)	0.581404	30170.00	267	31.46	26.97	6.74	39.33	24.72	35.96	13.86	17.60	29.59	59.92	10.49	-0.245	4.58	-13.25
AKYW01_100006	N305	N	CDS	1	2635975	2636322	348	dnaH		regulatory subunit of the DNA replication complex	0.565645	12893.00	115	33.91	25.22	6.96	40.87	26.09	33.04	15.65	18.26	27.83	65.22	6.96	-0.410	4.82	-5.89
AKYW01_100007	N305	N	CDS	1	2636596	2637321	726	trmNF	2.1.1.223	tRNA1(Val) (adenine(37)-N6)-methyltransferase	0.521069	28064.00	241	31.95	22.41	13.69	36.93	29.04	34.02	17.84	14.11	24.48	61.41	14.11	-0.436	7.11	-1.22
AKYW01_100008	N305	N	CDS	2	2637314	2637562	249	yazA		putative UvrC-Intron-type (URI) endonuclease	0.52349	9820.00	82	39.03	18.29	14.63	41.47	35.37	23.17	26.83	12.20	25.61	53.66	20.73	-1.013	10.24	9.21
AKYW01_100009	N305	N	CDS	3	2637564	2638403	840	rsmI	2.1.1.198	16S rRNA 2'-O-ribose C1402 methyltransferase	0.557933	31239.00	279	27.24	26.52	9.32	33.33	35.12	31.54	13.62	13.62	30.82	59.14	10.04	-0.209	5.62	-7.37
AKYW01_10001	N305	N	CDS	-1	4	999	996	rep		Protein rep	0.598665	38894.00	331	35.05	19.34	11.18	44.71	27.80	27.49	20.54	14.50	28.10	58.31	13.60	-0.914	9.70	13.35
AKYW01_100010	N305	N	CDS	2	2638688	2640661	1974	metS	6.1.1.10	methionyl-tRNA synthetase	0.663178	74788.00	657	28.01	23.14	12.48	33.49	35.01	31.51	13.09	14.92	29.07	57.69	13.24	-0.334	4.86	-25.56
AKYW01_100011	N305	N	CDS	2	2640692	2641465	774	dayD	3.1.-.-	D-amino acyl-tRNA deacylase	0.580574	29248.00	257	32.30	24.12	12.06	35.02	33.07	31.91	15.18	17.12	28.79	59.14	12.06	-0.351	4.90	-15.08
AKYW01_100012	N305	N	CDS	3	2641632	2642168	537	rnmV	3.1.26.8	ribonuclease M5	0.501423	20069.00	178	38.20	24.72	6.74	42.13	29.21	28.65	20.23	17.98	31.46	56.74	11.80	-0.572	7.08	-0.58
AKYW01_100013	N305	N	CDS	1	2642179	2643072	894	rsmA	2.1.1.182	dimethyladenosine 16S ribosomal RNA transferase	0.595149	33699.00	297	25.92	25.93	8.75	37.71	29.29	33.00	12.79	13.13	26.60	61.62	11.79	-0.280	5.49	-3.76
AKYW01_100014	N305	N	CDS	1	2643172	2643435	264	veg		Protein Veg	0.649912	10001.00	87	34.48	24.14	12.64	37.93	32.18	29.88	19.54	14.94	28.74	59.77	11.49	-0.597	7.07	-0.60
AKYW01_100015	N305	N	CDS	1	2643745	2644593	849	ispE	2.7.1.148	4-(cytidine 5'-diphospho)-2-C-methyl-D-erythritol kinase	0.504037	31434.00	282	25.53	23.76	9.57	33.33	35.46	31.21	14.54	10.99	32.62	54.97	12.41	-0.253	8.54	4.19
AKYW01_100016	N305	N	CDS	2	2644607	2645431	825	purR		transcriptional regulator of the purine biosynthesis operon (PurR-pRpp)	0.551125	30374.00	274	24.82	27.74	7.30	33.21	31.75	35.04	13.50	11.31	28.83	61.31	9.86	-0.070	9.54	4.21
AKYW01_100017	N305	N	CDS	3	2645448	2645828	381	ridA	3.5.99.10	aminoacrylate/iminopropionate hydrolase/deaminase	0.605179	13956.00	126	26.19	27.78	7.94	34.92	31.75	33.33	13.49	12.70	28.57	63.49	7.94	-0.136	6.25	-1.78
AKYW01_100018	N305	N	CDS	2	2645900	2646202	303	spoVG		Putative septation protein SpoVG	0.67486	11265.00	100	36.00	22.00	6.00	40.00	30.00	30.00	15.00	21.00	35.00	54.00	11.00	-0.511	4.40	-7.80
AKYW01_100019	N305	N	CDS	3	2646546	2647898	1353	glmU	2.7.7.23, 2.3.1.157	bifunctional glucosamine-1-phosphate N-acetyltransferase/UDP-N-acetylglucosamine pyrophosphorylase	0.554923	48512.00	450	26.44	24.00	7.56	33.33	38.00	28.67	13.11	13.33	37.11	53.78	9.11	-0.268	5.47	-12.11
AKYW01_10002	N305	N	CDS	-3	1190	1537	348	cadC		Cadmium resistance transcriptional regulatory protein CadC	0.569095	13502.00	115	37.39	26.96	13.04	39.13	21.74	39.13	18.26	19.13	27.83	60.87	11.30	-0.231	5.25	-4.93
AKYW01_100020	N305	N	CDS	2	2648045	2649010	966	prs	2.7.6.1	phosphoribosylpyrophosphate synthetase	0.747379	35243.00	321	27.41	27.10	6.54	32.71	34.27	33.02	14.02	13.40	33.02	57.01	9.97	-0.031	6.18	-4.70
AKYW01_100021	N305	N	CDS	1	2649160	2649813	654	ctc		ribosomal protein BL25 (Ctc), binding 5S RNA	0.828893	23761.00	217	31.34	26.27	4.15	39.17	30.41	30.41	10.60	20.74	29.95	63.59	6.45	-0.341	4.08	-22.85
AKYW01_100022	N305	N	CDS	2	2650124	2650696	573	pth	3.1.1.29	peptidyl-tRNA hydrolase	0.679653	21678.00	190	29.47	22.63	10.53	37.37	27.90	34.74	15.26	14.21	26.84	58.95	14.21	-0.344	6.53	-1.68
AKYW01_100023	N305	N	CDS	1	2650696	2654202	3507	mfd		transcription-repair coupling factor	0.559186	134066.00	1168	29.71	24.57	10.45	37.07	30.57	32.36	13.87	15.84	28.43	58.65	12.93	-0.366	4.86	-44.84
AKYW01_100024	N305	N	CDS	2	2654192	2655718	1527			Low temperature requirement B protein	0.537813	56060.00	508	12.60	35.43	12.40	18.50	34.84	46.66	9.25	3.35	29.33	56.89	13.78	0.943	10.24	20.72
AKYW01_100025	N305	N	CDS	1	2655718	2656911	1194			MazG nucleotide pyrophosphohydrolase domain protein	0.557842	45061.00	397	31.48	24.69	12.85	35.26	32.75	31.99	12.85	18.64	33.25	55.16	11.59	-0.295	4.34	-35.80
AKYW01_100026	N305	N	CDS	3	2656908	2657171	264	hslR		ribosomal RNA binding protein involved in 50S recycling; heat shock protein	0.576134	9845.00	87	36.78	26.44	4.60	42.53	27.59	29.88	21.84	14.94	29.88	57.47	12.64	-0.478	10.36	5.10
AKYW01_100027	N305	N	CDS	2	2657189	2657581	393			cell-division initiation protein	0.499493	15330.00	130	38.46	23.08	6.92	51.54	20.77	27.69	23.85	14.62	21.54	66.15	12.31	-0.942	10.45	10.19
AKYW01_100028	N305	N	CDS	3	2657589	2657708	120			Putative septum formation initiator	0.360539	4597.00	39	23.08	23.08	12.82	41.02	33.33	25.64	20.51	2.56	23.08	58.97	17.95	-0.890	10.72	6.99
AKYW01_100029	N305	N	CDS	1	2657686	2658087	402	yabR	2.7.-.-	putative RNA degradation protein; polyribonucleotide nucleotidyltransferase or phosphorylase	0.663696	14795.00	133	39.85	21.05	6.77	42.86	32.33	24.81	24.06	15.79	32.33	57.90	9.78	-0.874	10.36	7.38
AKYW01_10003	N305	N	CDS	-3	1556	2173	618			Cadmium resistance protein	0.627082	22791.00	205	15.12	40.00	12.68	20.00	29.76	50.24	7.80	7.32	27.32	57.56	15.12	1.129	8.15	0.88
AKYW01_100030	N305	N	CDS	3	2658267	2659562	1296	tilS	6.3.4.19	tRNA(Ile)-lysidine synthase	0.54291	51307.00	431	30.63	23.67	14.62	40.84	26.22	32.95	17.86	12.76	24.13	58.93	16.94	-0.585	9.06	8.93
AKYW01_100031	N305	N	CDS	1	2659567	2660106	540	hprT	2.4.2.8	hypoxanthine-guanine phosphoribosyltransferase	0.707586	20131.00	179	30.17	28.49	7.82	35.20	31.29	33.52	13.97	16.20	31.28	59.22	9.50	-0.250	4.81	-6.83
AKYW01_100032	N305	Y	CDS	2	2660363	2662456	2094	ftsH	3.4.24.-	ATP-dependent cytoplasmic membrane protease	0.707588	77724.00	697	31.85	21.95	7.89	40.03	30.85	29.12	15.49	16.36	30.85	57.82	11.34	-0.510	5.24	-16.08
AKYW01_100033	N305	N	CDS	2	2662685	2663566	882	hslO		disulfide bond chaperone (heat shock protein HSP33)	0.649319	31786.00	293	24.91	20.82	9.21	30.03	40.61	29.35	11.26	13.65	36.86	54.27	8.87	-0.196	4.71	-14.48
AKYW01_100034	N305	N	CDS	3	2663745	2664677	933	cysK	2.5.1.47, 4.4.1.1	cysteine synthase	0.671474	32938.00	310	24.84	21.93	6.78	30.97	41.94	27.10	11.94	12.90	35.48	56.13	8.39	-0.237	5.13	-5.75
AKYW01_100035	N305	N	CDS	2	2664893	2665696	804	folP	2.5.1.15	dihydropteroate synthase	0.631079	29452.00	267	28.84	23.97	8.24	33.71	33.71	32.58	13.48	15.36	32.96	56.55	10.49	-0.169	4.87	-11.39
AKYW01_100036	N305	N	CDS	3	2665674	2666039	366	folB	4.1.2.25	dihydroneopterin aldolase	0.568157	13719.00	121	31.41	24.79	10.74	37.19	31.40	31.41	15.70	15.70	26.45	60.33	13.22	-0.368	5.64	-3.62
AKYW01_100037	N305	N	CDS	2	2666036	2666512	477		2.7.6.3	2-amino-4-hydroxy-6-hydroxymethyldihydropteridine pyrophosphokinase	0.508663	18008.00	158	27.21	29.75	7.60	35.44	27.85	36.71	12.66	14.56	25.95	62.03	12.02	-0.149	4.85	-5.05
AKYW01_100038	N305	N	CDS	3	2667051	2668538	1488	lysS	6.1.1.6	lysyl-tRNA synthetase	0.686167	56655.00	495	33.13	21.41	11.92	37.58	32.53	29.90	15.56	17.58	29.90	55.76	14.34	-0.513	4.89	-24.47
AKYW01_100039	N305	N	CDS	3	2669706	2669774	69			protein of unknown function	0.402894	2417.00	22	22.73	27.27	4.54	27.27	36.36	36.36	9.09	13.64	36.36	54.54	9.09	0.186	4.43	-1.00
AKYW01_10004	N305	N	CDS	2	2399	2524	126			conserved protein of unknown function	0.710641	4757.00	41	21.95	24.39	17.07	21.95	43.90	34.15	12.20	9.76	36.59	43.90	19.51	-0.088	7.52	0.09
AKYW01_10005	N305	N	CDS	2	2894	3046	153			conserved protein of unknown function	0.584923	5848.00	50	30.00	24.00	16.00	32.00	38.00	30.00	26.00	4.00	22.00	64.00	14.00	-0.500	10.88	8.27
AKYW01_110001	N305	Y	CDS	-1	2670271	2671362	1092			Lytic regulatory protein	0.692107	40542.00	363	17.63	32.78	11.29	25.34	32.51	42.15	12.12	5.51	28.38	60.60	11.02	0.543	10.39	20.36
AKYW01_110002	N305	N	CDS	-3	2671628	2672608	981	czcD		potassium/proton-divalent cation antiporter	0.645001	36224.00	326	23.93	30.06	17.18	19.94	38.65	41.41	15.03	8.89	32.82	58.28	8.89	0.414	6.76	-8.41
AKYW01_110003	N305	N	CDS	-2	2672610	2672930	321	czrA		HTH-type transcriptional repressor CzrA	0.564778	12002.00	106	29.25	26.41	11.32	33.02	35.85	31.13	18.87	10.38	28.30	64.15	7.55	-0.367	8.97	1.73
AKYW01_110004	N305	N	CDS	1	2673082	2673747	666			oxidoreductase ylbE	0.613581	24045.00	221	26.24	22.62	9.50	33.94	37.55	28.51	12.22	14.03	38.01	52.04	9.95	-0.275	4.82	-8.53
AKYW01_110005	N305	N	CDS	1	2674183	2675121	939	pmi	5.3.1.8	Mannose-6-phosphate isomerase	0.584245	35603.00	312	25.64	22.76	14.42	31.41	36.22	32.37	10.26	15.38	31.41	54.17	14.42	-0.309	4.33	-25.36
AKYW01_110006	N305	N	CDS	1	2675152	2675382	231			conserved membrane protein of unknown function	0.436787	8126.00	76	9.21	35.53	10.53	14.47	38.16	47.37	7.89	1.32	32.90	56.58	10.53	1.139	9.86	3.96
AKYW01_110007	N305	N	CDS	-2	2675568	2675741	174			protein of unknown function	0.516574	6719.00	57	15.79	33.33	21.05	14.04	40.35	45.61	15.79	0.00	24.56	57.90	17.54	0.846	9.68	6.08
AKYW01_110008	N305	N	CDS	2	2676056	2677429	1374			EVE domain protein	0.620788	52905.00	457	27.13	19.69	14.66	36.98	34.14	28.88	13.79	13.35	26.91	57.11	15.97	-0.579	6.04	-7.17
AKYW01_110009	N305	Y	CDS	2	2677886	2678299	414			conserved protein of unknown function	0.586364	16235.00	137	23.36	21.17	17.52	35.77	30.66	33.58	15.33	8.03	23.36	56.20	20.44	-0.460	9.82	7.15
AKYW01_110010	N305	N	CDS	3	2678499	2678942	444	dps		DNA-protecting protein, mini-ferritin	0.761445	16673.00	147	24.49	20.41	13.61	36.05	32.65	31.29	9.52	14.97	29.93	58.50	11.57	-0.395	4.29	-11.68
AKYW01_110011	N305	N	CDS	-2	2679063	2679773	711	deoD	2.4.2.1	purine nucleoside phosphorylase	0.82231	25879.00	236	21.19	21.19	11.86	29.66	39.83	30.51	9.32	11.86	35.59	52.54	11.86	-0.128	4.57	-10.59
AKYW01_110012	N305	N	CDS	2	2680088	2680750	663	deoC	4.1.2.4	deoxyribose-phosphate aldolase	0.649174	23278.00	220	28.18	22.73	6.36	32.73	38.18	29.09	11.82	16.36	43.64	49.55	6.82	-0.075	4.41	-13.73
AKYW01_110013	N305	N	CDS	2	2681030	2682331	1302	pdp	2.4.2.2, 2.4.2.3, 2.4.2.4	pyrimidine-nucleoside phosphorylase	0.64843	46313.00	433	27.02	26.33	5.54	31.87	36.26	31.87	12.24	14.78	38.80	54.97	6.24	-0.030	4.67	-19.13
AKYW01_110014	N305	N	CDS	3	2682345	2682695	351			conserved membrane protein of unknown function	0.447597	13305.00	116	17.24	37.07	11.21	25.00	25.86	49.14	14.65	2.59	18.96	64.65	16.38	0.662	11.29	12.96
AKYW01_110015	N305	N	CDS	-1	2682847	2683317	471	luxS	4.4.1.21	S-ribosylhomocysteine lyase	0.706012	17494.00	156	28.20	20.51	13.46	33.33	33.97	32.69	14.10	14.10	32.69	57.05	10.26	-0.355	5.46	-8.35
AKYW01_110016	N305	N	CDS	2	2683628	2684812	1185			Peptidase M20 domain-containing protein 2	0.567274	42851.00	394	28.68	23.10	11.68	31.22	40.35	28.43	13.96	14.72	37.05	52.79	10.15	-0.212	5.17	-20.41
AKYW01_110017	N305	N	CDS	1	2684812	2686005	1194			ATP-grasp domain-containing protein	0.548489	45595.00	397	25.69	20.91	15.36	36.52	34.76	28.72	12.09	13.60	28.46	56.68	14.86	-0.538	4.91	-16.15
AKYW01_110018	N305	N	CDS	3	2686404	2687075	672			conserved protein of unknown function	0.604447	25825.00	223	33.18	25.11	12.11	38.12	26.46	35.43	14.35	18.83	28.70	57.40	13.90	-0.289	4.52	-13.73
AKYW01_110019	N305	N	CDS	-2	2687205	2688008	804	coaW	2.7.1.33	Type II pantothenate kinase	0.638481	29064.00	267	22.47	25.09	10.86	30.71	37.83	31.46	11.24	11.24	35.58	53.56	10.86	-0.099	5.56	-7.38
AKYW01_110020	N305	N	CDS	3	2688432	2689292	861			spermine/spermidine acetyltransferase blt	0.606174	33087.00	286	27.27	23.43	14.34	37.41	30.42	32.17	11.54	15.73	26.57	56.99	16.43	-0.377	4.46	-17.55
AKYW01_110021	N305	N	CDS	2	2689295	2689438	144			conserved protein of unknown function	0.48113	5640.00	47	25.53	38.30	12.77	38.30	21.28	40.43	14.89	10.64	14.89	63.83	21.28	0.038	9.48	2.00
AKYW01_110022	N305	N	CDS	3	2689404	2689934	531	rpoE		putative DNA-directed RNA polymerase subunit delta	0.714394	20859.00	176	44.32	19.89	9.66	53.98	18.18	27.84	6.82	37.50	31.82	56.82	11.36	-1.048	3.36	-54.85
AKYW01_110023	N305	N	CDS	2	2690270	2691880	1611	pyrG	6.3.4.2	CTP synthetase	0.713318	59924.00	536	27.61	24.81	10.45	33.58	34.51	31.90	12.69	14.93	32.27	54.85	12.87	-0.259	4.76	-23.22
AKYW01_110024	N305	N	CDS	-3	2691989	2692510	522			conserved protein of unknown function	0.625866	20141.00	173	28.90	27.75	13.29	35.26	28.32	36.42	12.14	16.76	28.90	56.65	14.45	-0.132	4.39	-11.69
AKYW01_110025	N305	N	CDS	3	2692728	2693588	861	fbaA	4.1.2.13	fructose-1,6-bisphosphate aldolase	0.850731	30801.00	286	27.62	22.38	8.39	32.17	39.16	28.67	12.59	15.04	34.62	57.69	7.69	-0.228	4.75	-13.45
AKYW01_110026	N305	N	CDS	3	2694054	2695313	1260	murAB	2.5.1.7	UDP-N-acetylglucosamine 1-carboxyvinyltransferase	0.675615	44996.00	419	22.67	26.02	7.64	28.16	39.38	32.46	11.22	11.46	35.56	55.85	8.59	0.079	5.46	-9.45
AKYW01_110027	N305	N	CDS	1	2695402	2695737	336			Transcriptional regulator, HxlR family	0.535703	12671.00	111	26.13	25.23	9.91	31.53	34.23	34.24	13.51	12.61	32.43	54.96	12.61	-0.152	6.51	-0.99
AKYW01_110028	N305	N	CDS	1	2695975	2697402	1428		1.2.1.3	Putative aldehyde dehydrogenase	0.675182	51923.00	475	28.00	21.89	9.26	35.37	36.21	28.42	13.05	14.95	33.47	54.95	11.58	-0.351	4.86	-13.55
AKYW01_110029	N305	N	CDS	1	2697649	2698965	1317	rho		transcriptional terminator Rho	0.598483	49901.00	438	33.10	21.92	9.13	37.90	34.25	27.85	17.58	15.53	30.36	55.48	14.15	-0.581	8.54	1.79
AKYW01_110030	N305	N	CDS	1	2699083	2699337	255	rpmEB		ribosomal protein L31	0.761302	9712.00	84	30.95	13.10	16.66	35.71	38.09	26.19	17.86	13.09	33.33	48.81	17.86	-0.808	8.96	1.28
AKYW01_110031	N305	N	CDS	2	2699684	2700283	600	tdk	2.7.1.21	thymidine kinase	0.530907	22189.00	199	30.66	23.62	9.55	33.67	34.17	32.16	15.58	15.08	32.66	55.78	11.56	-0.264	5.89	-5.59
AKYW01_110032	N305	N	CDS	2	2700284	2701360	1077	prfA		peptide chain release factor 1	0.668907	40273.00	358	35.48	21.23	6.98	42.18	33.24	24.58	15.36	20.11	32.96	56.70	10.34	-0.754	4.54	-23.29
AKYW01_110033	N305	N	CDS	3	2701347	2702183	837	prmC	2.1.1.297	Release factor glutamine methyltransferase	0.590156	31752.00	278	27.70	24.10	11.87	34.17	30.22	35.61	12.59	15.11	28.42	60.07	11.51	-0.203	4.70	-15.27
AKYW01_110034	N305	N	CDS	2	2702267	2703313	1047		2.7.7.87	Threonylcarbamoyl-AMP synthase	0.583287	38368.00	348	23.56	22.99	10.06	31.32	39.37	29.31	10.92	12.64	33.62	56.03	10.35	-0.279	4.80	-14.40
AKYW01_110035	N305	N	CDS	1	2703310	2703729	420	ptpB	3.1.3.48	Low molecular weight protein-tyrosine-phosphatase PtpB	0.632705	15770.00	139	28.06	25.18	14.39	30.22	35.25	34.53	12.95	15.11	28.78	61.15	10.07	-0.109	4.82	-10.44
AKYW01_110036	N305	N	CDS	2	2703836	2704360	525	efpG		involved in 5-aminopentanol modification of EF-P	0.495902	18873.00	174	24.14	25.86	8.62	27.01	36.78	36.21	12.64	11.50	35.63	56.90	7.47	0.122	6.23	-3.75
AKYW01_110037	N305	Y	CDS	1	2704387	2705625	1239	glyA	2.1.2.1	serine hydroxymethyltransferase	0.641297	45121.00	412	27.67	21.36	10.68	33.25	38.35	28.40	14.08	13.59	34.22	54.37	11.41	-0.269	5.99	-8.14
AKYW01_110038	N305	N	CDS	1	2705653	2706282	630	upp	2.4.2.9	uracil phosphoribosyltransferase	0.633389	23023.00	209	30.14	26.32	8.13	30.62	36.36	33.01	15.79	14.36	33.97	55.50	10.53	-0.032	6.52	-2.50
AKYW01_110039	N305	N	CDS	3	2706306	2707433	1128	mnaA	5.1.3.14	UDP-N-acetylmannosamine 2-epimerase	0.552351	42364.00	375	28.80	23.47	11.20	33.60	35.47	30.93	15.20	13.60	28.80	59.47	11.73	-0.320	6.52	-4.87
AKYW01_110040	N305	N	CDS	1	2707600	2707953	354			ATP synthase protein I	0.619857	13471.00	117	13.68	35.04	18.80	15.38	35.90	48.72	11.97	1.71	25.64	55.56	18.80	0.929	9.85	8.17
AKYW01_110041	N305	N	CDS	3	2707974	2708702	729	atpB	3.6.3.14	ATP synthase (subunit a, component F0)	0.523939	27597.00	242	14.88	30.58	18.18	18.59	34.30	47.11	9.50	5.37	28.51	53.72	17.77	0.679	9.55	4.49
AKYW01_110042	N305	N	CDS	3	2708745	2708957	213	atpE	3.6.3.14	ATP synthase (subunit c, component F0)	0.859027	6971.00	70	8.57	34.29	4.29	14.29	41.43	44.29	4.29	4.29	38.57	52.86	8.57	1.254	6.61	0.00
AKYW01_110043	N305	Y	CDS	1	2709154	2709675	522	atpF	3.6.3.14	ATP synthase (subunit b, component F0)	0.629714	19485.00	173	32.95	26.01	4.05	46.82	23.12	30.06	15.03	17.92	27.75	64.74	7.51	-0.501	4.76	-5.88
AKYW01_110044	N305	N	CDS	3	2709675	2710214	540	atpH		ATP synthase subunit delta	0.657153	20447.00	179	27.37	27.38	8.38	40.22	26.26	33.52	13.97	13.41	27.38	60.89	11.73	-0.316	6.55	-0.80
AKYW01_110045	N305	Y	CDS	3	2710236	2711744	1509	atpA	3.6.3.14	ATP synthase (subunit alpha, component F1)	0.740803	54522.00	502	25.50	25.70	6.97	32.27	37.25	30.48	11.35	14.14	35.46	53.78	10.76	-0.148	4.63	-19.45
AKYW01_110046	N305	Y	CDS	3	2711775	2712641	867	atpG	3.6.3.14	ATP synthase (subunit gamma, component F1)	0.58846	32038.00	288	27.43	21.53	8.68	34.38	39.93	25.69	13.89	13.54	35.76	54.17	10.07	-0.475	5.93	-5.34
AKYW01_110047	N305	Y	CDS	3	2712663	2714075	1413	atpD	3.6.3.14	ATP synthase (subunit beta, component F1)	0.731817	51342.00	470	26.38	24.26	7.66	32.77	35.75	31.49	11.06	15.32	35.75	52.98	11.28	-0.162	4.42	-26.30
AKYW01_110048	N305	Y	CDS	1	2714095	2714499	405	atpC	3.6.3.14	ATP synthase (subunit epsilon, F1 subunit)	0.624033	14827.00	134	32.84	24.63	6.72	38.06	32.84	29.10	16.42	16.42	34.33	54.48	11.20	-0.354	5.66	-3.62
AKYW01_110049	N305	N	CDS	1	2715061	2715294	234	ywzB		Uncharacterized membrane protein YwzB	0.630871	8837.00	77	12.99	36.36	16.88	20.78	29.87	49.35	9.09	3.90	27.27	57.14	15.58	0.912	8.47	1.99
AKYW01_110050	N305	N	CDS	3	2715405	2716670	1266	murAA	2.5.1.7	UDP-N-acetylglucosamine 1-carboxyvinyltransferase	0.68638	44944.00	421	25.89	26.13	6.41	30.64	38.48	30.88	13.06	12.83	35.87	57.00	7.13	-0.028	5.78	-9.92
AKYW01_110051	N305	N	CDS	3	2716704	2717144	441	fabZ	4.2.1.59	beta-hydroxyacyl-[acyl carrier protein] dehydratase	0.743591	16063.00	146	24.66	24.66	8.90	33.56	32.19	34.25	12.33	12.33	30.82	58.90	10.27	-0.037	5.78	-2.05
AKYW01_110052	N305	N	CDS	-1	2717203	2717643	441	ywpF		YwpF protein	0.57585	17116.00	146	33.56	23.97	10.96	41.10	26.03	32.88	15.07	18.49	23.97	63.02	13.02	-0.521	4.70	-7.76
AKYW01_110053	N305	N	CDS	2	2717837	2718232	396	ssb		Single-stranded DNA-binding protein	0.533193	15025.00	131	30.53	22.90	10.69	39.69	28.25	32.06	15.27	15.27	32.06	55.72	12.21	-0.453	5.69	-2.90
AKYW01_110054	N305	N	CDS	3	2718621	2719316	696	sceD	3.2.-.-	putative transglycosylase SceD	0.790734	23994.00	231	16.02	12.55	10.39	29.44	53.25	17.32	8.22	7.79	45.02	47.62	7.36	-0.525	5.79	-6.26
AKYW01_110055	N305	N	CDS	2	2719616	2719741	126			conserved protein of unknown function	0.401622	4751.00	41	21.95	24.39	9.76	31.71	29.27	39.02	7.32	14.63	24.39	65.85	9.76	-0.117	4.07	-3.06
AKYW01_110056	N305	N	CDS	2	2719841	2720530	690	tenA	3.5.99.2	Aminopyrimidine aminohydrolase	0.634323	26708.00	229	30.13	20.09	15.28	35.81	31.00	33.19	13.54	16.59	27.95	57.21	14.85	-0.321	4.66	-13.46
AKYW01_110057	N305	N	CDS	3	2720523	2721353	831	thiD	2.7.4.7, 2.7.1.49	bifunctional hydroxy-methylpyrimidine kinase and hydroxy-phosphomethylpyrimidine kinase	0.587969	30208.00	276	26.09	22.10	10.87	29.35	40.22	30.43	13.77	12.32	36.23	55.43	8.33	-0.222	6.18	-7.92
AKYW01_110058	N305	N	CDS	1	2721337	2722128	792	thiM	2.7.1.50	Hydroxyethylthiazole kinase	0.64556	28036.00	263	20.53	26.62	6.46	29.66	38.40	31.94	7.98	12.55	37.64	53.99	8.37	0.183	4.28	-13.13
AKYW01_110059	N305	N	CDS	2	2722130	2722771	642	thiE	2.5.1.3	thiamine-phosphate pyrophosphorylase (thiamine phosphate synthase)	0.511363	23372.00	213	25.35	24.88	11.74	31.45	36.62	31.93	12.21	13.14	32.86	57.75	9.39	-0.111	5.06	-9.38
AKYW01_110060	N305	Y	CDS	3	2722857	2723729	873	yidC		Membrane protein insertase YidC	0.659364	33541.00	290	22.76	26.21	13.10	30.69	29.31	40.00	14.83	7.93	22.41	63.10	14.48	0.037	10.12	16.24
AKYW01_110061	N305	N	CDS	-1	2724334	2724981	648			metal-dependent phosphohydrolase	0.602834	24666.00	215	30.70	22.33	14.42	33.95	33.02	33.02	14.88	15.81	31.63	56.74	11.63	-0.314	5.11	-12.95
AKYW01_110062	N305	N	CDS	-1	2725009	2726493	1485	clsA	2.7.8.-	cardiolipin synthase (major)	0.599402	56453.00	494	25.30	26.11	13.97	33.80	30.36	35.83	13.77	11.54	29.15	54.66	16.20	-0.098	8.49	1.93
AKYW01_110063	N305	N	CDS	1	2726659	2726952	294	csoR		Copper-sensing transcriptional repressor CsoR	0.550545	11185.00	97	31.96	23.71	5.15	44.33	23.71	31.96	16.50	15.46	26.81	64.95	8.25	-0.548	6.25	-1.84
AKYW01_110064	N305	N	CDS	3	2726964	2727173	210			conserved protein of unknown function	0.621359	7825.00	69	21.74	27.54	10.14	34.78	33.33	31.89	7.25	14.49	27.54	63.77	8.70	-0.213	4.10	-6.81
AKYW01_110065	N305	N	CDS	1	2727301	2727438	138			conserved protein of unknown function	0.670066	5064.00	45	31.11	31.11	2.22	40.00	26.66	33.33	24.44	6.67	22.22	73.33	4.44	-0.424	11.25	7.09
AKYW01_110066	N305	N	CDS	-2	2727702	2728904	1203			Cell division protein FtsW	0.564444	44548.00	400	13.25	34.75	15.25	17.75	37.00	45.25	8.50	4.75	27.75	57.25	15.00	0.765	9.32	5.85
AKYW01_110067	N305	N	CDS	2	2729222	2730292	1071	ddlA	6.3.2.4	D-alanyl-D-alanine ligase A	0.634242	40185.00	356	28.37	23.31	11.24	37.08	32.02	30.90	12.64	15.73	29.22	59.27	11.52	-0.395	4.63	-17.51
AKYW01_110068	N305	N	CDS	1	2730307	2731665	1359	murF	6.3.2.10	UDP-N-acetylmuramoylalanyl-D-glutamyl-2,6-diaminopimelate-D-alanyl-D-alanine ligase	0.596447	49957.00	452	26.11	25.00	9.07	33.63	34.73	31.64	12.17	13.94	33.41	58.19	8.41	-0.247	4.84	-21.77
AKYW01_110069	N305	Y	CDS	1	2732182	2733702	1521	cshA	3.6.1.13	ATP-dependent RNA helicase; cold shock	0.637981	56859.00	506	30.83	20.95	7.51	38.93	32.41	28.66	17.59	13.24	31.03	56.52	12.45	-0.575	10.14	14.78
AKYW01_110070	N305	N	CDS	-2	2734068	2734763	696			DNA-binding response regulator KdpE	0.562793	26507.00	231	28.57	28.14	9.96	35.50	30.30	34.20	15.15	13.42	28.14	61.47	10.39	-0.248	6.42	-4.29
AKYW01_110071	N305	N	CDS	-3	2734763	2737420	2658		2.7.3.-	Osmosensitive K+ channel histidine kinase KdpD	0.543886	102068.00	885	25.20	27.80	13.11	32.43	32.20	35.37	14.35	10.85	26.33	61.02	12.66	-0.142	7.47	0.03
AKYW01_110072	N305	N	CDS	3	2737692	2739368	1677	kdpA	3.6.3.12	potassium translocating ATPase, subunit A	0.557806	61891.00	558	12.72	30.11	13.98	18.10	36.56	45.34	8.06	4.66	29.57	56.27	14.16	0.683	8.77	5.13
AKYW01_110073	N305	N	CDS	3	2739387	2741414	2028	kdpB	3.6.3.12	potassium translocating ATPase, subunit B	0.522011	73051.00	675	19.11	29.93	7.11	26.07	34.96	38.96	9.19	9.93	33.63	57.33	9.04	0.419	5.10	-9.87
AKYW01_110074	N305	N	CDS	1	2741434	2741994	561	kdpC		Potassium-transporting ATPase KdpC subunit	0.489766	20609.00	186	22.04	23.66	10.75	30.64	38.17	31.18	13.98	8.07	34.41	53.22	12.37	-0.224	9.41	4.52
AKYW01_110075	N305	N	CDS	2	2742203	2742682	480			Bacterial membrane flanked domain protein	0.500329	18878.00	159	21.38	28.93	19.50	23.90	35.85	40.25	13.84	7.55	24.53	54.09	21.38	0.173	9.59	6.30
AKYW01_110076	N305	N	CDS	3	2742675	2744258	1584			Membrane spanning protein	0.521148	60659.00	527	21.82	29.41	13.66	31.88	28.84	39.28	12.14	9.68	24.29	60.53	15.18	0.086	8.72	3.81
AKYW01_110077	N305	N	CDS	1	2744242	2744736	495			Membrane spanning protein	0.452992	19490.00	164	26.22	31.71	14.63	31.71	25.61	42.68	16.46	9.76	19.51	59.76	20.73	0.148	9.99	6.40
AKYW01_110078	N305	N	CDS	-2	2744253	2744519	267			protein of unknown function	0.456387	9792.00	88	11.36	25.00	9.09	23.86	37.50	38.64	9.09	2.27	38.64	48.86	12.50	0.336	10.03	5.81
AKYW01_110079	N305	N	CDS	1	2744740	2745099	360	acpS	2.7.8.7	holo-acyl carrier protein synthase (phosphopantetheinyl transferase)	0.566271	13618.00	119	32.77	23.53	15.97	34.45	32.77	32.77	19.33	13.45	27.73	58.82	13.45	-0.303	7.80	0.59
AKYW01_110080	N305	N	CDS	3	2745165	2746313	1149	alrA	5.1.1.1	D-alanine racemase	0.563418	42760.00	382	24.08	24.61	11.26	31.68	35.60	32.72	13.35	10.73	31.15	57.07	11.78	-0.157	7.12	-1.32
AKYW01_110081	N305	N	CDS	3	2746398	2746568	171	mazE		Antitoxin MazE	0.490352	6245.00	56	21.43	14.29	8.93	35.71	37.50	26.78	5.36	16.07	39.28	51.79	8.93	-0.596	3.83	-7.09
AKYW01_110082	N305	N	CDS	2	2746565	2746927	363	ndoA		endoribonuclease toxin	0.464738	13426.00	120	31.67	28.33	5.00	39.17	30.00	30.83	19.17	12.50	29.17	62.50	8.33	-0.389	10.17	6.19
AKYW01_110083	N305	N	CDS	3	2747277	2748278	1002			Serine phosphatase RsbU, regulator of sigma subunit	0.617697	38350.00	333	30.33	26.43	11.41	37.24	29.13	33.63	15.02	15.32	27.63	60.36	12.01	-0.328	5.44	-10.25
AKYW01_110084	N305	N	CDS	1	2748397	2748723	327	rsbV		anti-anti-sigma factor (antagonist of RsbW)	0.62727	12191.00	108	27.78	27.78	8.33	36.11	29.63	34.26	9.26	18.52	29.63	59.26	11.11	-0.269	4.04	-10.89
AKYW01_110085	N305	N	CDS	2	2748725	2749204	480	rsbW	2.7.11.1	switch protein/serine kinase and anti-sigma factor (inhibitory sigma-B binding protein)	0.612342	17901.00	159	31.45	24.53	9.43	37.11	32.07	30.82	13.21	18.24	32.70	54.72	12.58	-0.308	4.45	-8.89
AKYW01_110086	N305	N	CDS	3	2749179	2749949	771	sigB		RNA polymerase sigma-37 factor (sigma(B))	0.574672	29410.00	256	35.55	23.05	8.59	40.23	30.47	29.30	17.97	17.58	28.52	60.55	10.94	-0.618	5.86	-7.20
AKYW01_110087	N305	N	CDS	1	2750383	2752533	2151	tex		RNA helicase transcriptional accessory protein	0.565181	80858.00	716	31.14	25.28	8.38	39.94	29.33	30.73	15.78	15.36	27.93	61.45	10.61	-0.429	6.13	-8.79
AKYW01_110088	N305	N	CDS	2	2752526	2752981	456			Protein SprT-like	0.554345	18165.00	151	36.42	15.89	17.22	41.72	31.79	26.49	26.49	9.93	25.17	54.31	20.53	-1.016	10.03	15.48
AKYW01_110089	N305	N	CDS	1	2752933	2753049	117			protein of unknown function	0.498191	4682.00	38	26.32	34.21	10.53	34.21	15.79	50.00	15.79	10.53	15.79	65.79	18.42	0.300	9.37	1.94
AKYW01_120001	N305	N	CDS	1	2755333	2756241	909	argI	3.5.3.1	arginase	0.620121	33227.00	302	27.81	27.81	8.94	32.78	34.77	32.45	13.57	14.24	32.12	58.94	8.94	-0.217	5.21	-11.97
AKYW01_120002	N305	N	CDS	3	2756430	2757239	810	cdaA	2.7.7.85	diadenylate cyclase	0.515885	30078.00	269	21.93	30.11	10.41	28.62	32.71	38.66	11.90	10.04	31.60	55.02	13.38	0.247	9.19	2.29
AKYW01_120003	N305	N	CDS	1	2757241	2758173	933			uncharacterized secreted protein, YBBR Bacillus subtilis homolog	0.617673	34585.00	310	29.36	25.81	7.10	40.32	29.36	30.32	14.84	14.52	29.36	63.55	7.10	-0.444	6.33	-1.70
AKYW01_120004	N305	N	CDS	3	2758200	2759555	1356	glmM	5.4.2.10	phosphoglucosamine mutase	0.709469	49238.00	451	27.49	22.84	7.98	34.59	35.03	30.38	11.31	16.19	34.81	54.77	10.42	-0.314	4.38	-28.42
AKYW01_120005	N305	N	CDS	3	2759832	2767253	7422			Methicillin resistance protein FmtB	0.768589	262469.00	2473	25.15	14.84	2.79	43.06	40.27	16.66	10.15	15.00	43.39	52.93	3.68	-0.810	4.32	-129.69
AKYW01_120006	N305	N	CDS	-2	2767572	2768678	1107	mtlD	1.1.1.17	mannitol-1-phosphate 5-dehydrogenase	0.701606	40863.00	368	26.90	25.27	10.60	33.97	35.60	30.43	12.23	14.67	33.70	54.62	11.68	-0.170	4.70	-16.30
AKYW01_120007	N305	N	CDS	-3	2768678	2769112	435	mtlF	2.7.1.197	phosphotransferase system (PTS) mannitol-specific enzyme IIA component	0.715538	15525.00	144	27.78	25.69	6.94	36.11	31.94	31.94	9.72	18.06	35.42	58.33	6.25	-0.131	4.10	-14.70
AKYW01_120008	N305	N	CDS	-1	2769124	2771256	2133			Mannitol operon activator, BglG family	0.536905	81023.00	710	25.91	27.32	10.56	33.94	30.99	35.07	12.25	13.66	29.58	58.87	11.55	-0.170	4.93	-27.45
AKYW01_120009	N305	N	CDS	-3	2771291	2772829	1539	mtlA	2.7.1.197	phosphotransferase system (PTS) mannitol-specific enzyme IICB component	0.675299	55001.00	512	17.19	25.20	10.35	24.02	40.04	35.94	9.57	7.62	35.35	54.10	10.55	0.299	7.77	0.81
AKYW01_120010	N305	N	CDS	1	2773510	2775315	1806	glmS	2.6.1.16	L-glutamine-D-fructose-6-phosphate amidotransferase	0.800043	65775.00	601	28.12	26.79	10.32	30.78	38.27	30.95	12.65	15.47	34.44	55.74	9.82	-0.090	4.67	-37.04
AKYW01_120011	N305	N	CDS	1	2775547	2776329	783	ylmA	3.6.3.-	Uncharacterized ABC transporter ATP-binding protein YlmA	0.543095	28961.00	260	22.69	26.92	10.00	31.54	33.08	35.39	11.92	10.77	31.15	56.92	11.92	-0.023	6.69	-1.53
AKYW01_120012	N305	N	CDS	2	2776397	2777254	858			Hydrolase (HAD superfamily)	0.651777	32331.00	285	28.42	20.00	12.98	36.14	35.09	28.77	13.69	14.74	33.33	52.98	13.69	-0.494	5.08	-12.06
AKYW01_120013	N305	N	CDS	-3	2777480	2777626	147			protein of unknown function	0.420192	5501.00	48	31.25	31.25	10.42	37.50	22.92	39.58	20.83	10.42	22.92	66.67	10.42	-0.021	10.41	4.09
AKYW01_120014	N305	N	CDS	2	2778263	2779399	1137			DNA-binding protein	0.584629	44537.00	378	31.75	24.87	13.49	42.86	25.66	31.48	14.29	17.46	25.40	59.26	15.35	-0.581	4.66	-16.63
AKYW01_140001	N305	N	CDS	-2	2782797	2782958	162			protein of unknown function	0.232502	6000.00	53	30.19	13.21	11.32	39.62	33.96	26.42	18.87	11.32	37.74	39.62	22.64	-0.943	10.05	3.88
AKYW01_170001	N305	N	CDS	-2	2786388	2786549	162			protein of unknown function	0.232502	6000.00	53	30.19	13.21	11.32	39.62	33.96	26.42	18.87	11.32	37.74	39.62	22.64	-0.943	10.05	3.88
AKYW01_20001	N305	N	CDS	3	6825	7886	1062			Membrane protein	0.580434	37279.00	353	9.35	35.98	9.35	17.28	37.11	45.61	6.23	3.12	31.73	58.93	9.35	1.019	9.73	8.08
AKYW01_20002	N305	N	CDS	2	8144	9601	1458			Glutamate ABC transporter, periplasmic glutamine-binding protein	0.621616	53060.00	485	22.68	28.66	7.22	30.31	32.58	37.11	12.37	10.31	32.16	58.76	9.07	0.212	9.56	8.09
AKYW01_20003	N305	N	CDS	3	9588	10316	729	tcyC		cystine ABC transporter (ATP-binding protein)	0.62634	26737.00	242	28.10	28.10	6.61	36.78	26.45	36.78	14.05	14.05	26.86	66.11	7.02	-0.120	5.70	-4.58
AKYW01_20004	N305	N	CDS	1	10468	11595	1128	queG	1.17.99.-	epoxyqueuosine reductase	0.572538	41888.00	375	27.47	21.07	9.07	34.67	35.73	29.60	13.87	13.60	35.47	50.13	14.40	-0.375	6.18	-3.10
AKYW01_20005	N305	N	CDS	2	11600	12070	471	trmL	2.1.1.207	tRNA (cytidine(34)-2'-O)-methyltransferase	0.685333	18062.00	156	26.92	18.59	17.95	32.05	38.46	29.49	14.10	12.82	32.69	49.36	17.95	-0.449	6.23	-3.51
AKYW01_20006	N305	N	CDS	1	12229	12828	600			conserved protein of unknown function	0.722797	22318.00	199	30.15	23.12	10.05	39.20	30.66	30.15	14.57	15.58	30.65	57.79	11.56	-0.332	5.15	-4.71
AKYW01_20007	N305	N	CDS	1	12853	13005	153			conserved protein of unknown function	0.805051	5930.00	50	48.00	10.00	6.00	62.00	20.00	18.00	14.00	34.00	28.00	68.00	4.00	-1.870	3.90	-10.89
AKYW01_20008	N305	N	CDS	-2	13137	13430	294			protein of unknown function	0.461133	10880.00	97	12.37	24.74	14.43	24.74	37.11	38.14	7.22	5.15	31.96	52.58	15.46	0.181	8.03	0.90
AKYW01_20009	N305	N	CDS	1	13549	13944	396			Membrane protein	0.587879	14214.00	131	9.92	38.93	9.92	16.79	38.17	45.04	6.87	3.05	33.59	55.72	10.69	1.024	9.57	4.87
AKYW01_20010	N305	N	CDS	1	14140	15525	1386	fumC	4.2.1.2	fumarate hydratase	0.717575	51088.00	461	26.03	21.91	10.63	32.75	36.88	30.37	12.37	13.67	32.10	58.35	9.55	-0.308	4.98	-20.74
AKYW01_20011	N305	N	CDS	-3	15977	16798	822			putative ribosomal large subunit pseudouridine synthase D, Bacillus subtilis YhcT type	0.605714	31394.00	273	33.70	26.01	9.89	37.00	30.77	32.23	19.05	14.65	27.47	62.64	9.89	-0.467	7.90	1.05
AKYW01_20012	N305	N	CDS	2	16961	18073	1113			Histidine kinase	0.570357	41806.00	370	25.41	23.78	10.54	35.13	32.70	32.16	13.78	11.62	30.00	59.19	10.81	-0.286	6.70	-4.09
AKYW01_20013	N305	N	CDS	2	18095	18718	624	yhcZ		two-component response regulator [YhcY]	0.621715	23868.00	207	32.85	27.54	11.11	36.23	29.47	34.30	16.43	16.43	24.64	65.22	10.15	-0.280	5.58	-8.15
AKYW01_20014	N305	N	CDS	3	19074	19538	465			Transcriptional regulator	0.740917	17778.00	154	24.03	20.78	11.04	35.72	33.12	31.17	12.99	11.04	30.52	54.55	14.93	-0.466	7.38	0.04
AKYW01_20015	N305	N	CDS	1	19717	20841	1125			conserved protein of unknown function	0.568805	42647.00	374	22.19	29.14	9.62	34.22	28.34	37.43	11.23	10.96	25.94	63.37	10.70	0.012	6.00	-4.49
AKYW01_20016	N305	N	CDS	3	20910	21254	345			putative transcriptional regulator	0.85781	13295.00	114	32.46	17.54	7.89	52.63	21.93	25.44	10.53	21.93	22.81	67.55	9.65	-0.846	4.04	-12.97
AKYW01_20017	N305	N	CDS	2	22292	23488	1197			DNA repair exonuclease family protein YhaO	0.689419	46187.00	398	29.90	21.36	14.82	38.44	32.16	29.40	13.32	16.58	28.14	57.29	14.57	-0.585	4.63	-25.86
AKYW01_20018	N305	N	CDS	3	23478	26414	2937			conserved protein of unknown function	0.660952	114276.00	978	33.23	23.31	11.14	43.97	27.30	28.73	15.75	17.48	25.26	62.48	12.27	-0.724	4.97	-42.36
AKYW01_20019	N305	N	CDS	2	26411	27352	942	etrM	3.1.-.-	end-trimming 3'-5' exonuclease	0.603507	35752.00	313	30.03	23.00	13.10	34.18	35.78	30.03	16.29	13.74	28.76	58.78	12.46	-0.418	6.57	-5.73
AKYW01_20020	N305	Y	CDS	-3	27473	28435	963	prsA	5.2.1.8	Foldase protein PrsA	0.691068	35597.00	320	38.44	19.06	5.94	45.94	30.00	24.06	20.94	17.50	35.00	59.38	5.62	-0.858	9.65	8.24
AKYW01_20021	N305	N	CDS	-3	28640	29197	558			Membrane protein	0.60506	22112.00	185	17.30	31.35	23.24	20.54	31.89	47.57	14.05	3.24	18.92	58.92	22.16	0.584	10.11	12.59
AKYW01_20022	N305	N	CDS	-3	29930	30295	366			conserved protein of unknown function	0.640372	13197.00	121	26.45	22.32	6.61	39.67	32.23	28.10	13.22	13.22	33.88	55.37	10.74	-0.490	5.92	-0.89
AKYW01_20023	N305	N	CDS	-3	30437	30859	423	hinT	3.6.1.29, 3.6.1.-	promiscuous Hit-family phosphohydrolase, adenosine phosphoramidase	0.773549	15927.00	140	28.57	20.71	15.71	35.71	34.28	30.00	12.86	15.71	30.71	56.43	12.86	-0.364	4.66	-9.44
AKYW01_20024	N305	N	CDS	3	30993	31733	741	ecsA		ABC transporter (ATP-binding protein)	0.541665	27655.00	246	28.05	26.83	9.35	32.11	32.12	35.77	12.60	15.45	29.67	59.76	10.57	-0.080	4.67	-13.45
AKYW01_20025	N305	N	CDS	1	31726	32949	1224			ABC transporter ecsB	0.552843	48441.00	407	17.45	31.94	21.13	22.11	29.48	48.40	13.27	4.18	18.18	58.97	22.85	0.623	10.28	26.81
AKYW01_20026	N305	N	CDS	-1	33073	33576	504	traP		Signal transduction protein TRAP	0.62823	19526.00	167	29.34	14.97	23.95	30.54	43.11	26.35	16.17	13.17	32.93	45.51	21.56	-0.580	6.60	-3.24
AKYW01_20027	N305	N	CDS	2	33839	34876	1038	hemE	4.1.1.37	uroporphyrinogen III decarboxylase	0.617729	39307.00	345	26.38	26.09	12.46	31.60	34.20	34.20	13.91	12.46	26.38	61.45	12.17	-0.231	6.32	-6.85
AKYW01_20028	N305	N	CDS	2	34934	35857	924	hemH	4.99.1.1	ferrochelatase	0.699924	35076.00	307	30.62	21.50	14.98	33.55	38.44	28.01	14.01	16.61	30.29	56.68	13.03	-0.504	4.74	-19.97
AKYW01_20029	N305	N	CDS	1	35881	37281	1401	hemY	1.3.3.4	promiscuous protoporphyrinogen IX and coproporphyrinogen III oxidase	0.57727	51828.00	466	25.11	22.53	10.30	32.40	36.91	30.69	13.09	12.02	34.12	53.65	12.23	-0.290	6.89	-1.46
AKYW01_20030	N305	N	CDS	2	37604	38158	555			Alpha/beta hydrolase	0.560348	21446.00	184	30.43	20.65	15.22	37.50	30.98	31.52	13.04	17.39	30.98	53.80	15.22	-0.531	4.48	-13.43
AKYW01_20031	N305	N	CDS	-2	39435	40340	906			Site-specific recombinase, phage integrase family	0.515663	35416.00	301	33.56	21.93	14.29	39.54	32.23	28.24	21.59	11.96	27.24	55.48	17.28	-0.726	10.13	20.71
AKYW01_20032	N305	Y	CDS	-2	40557	41051	495			conserved exported protein of unknown function	0.59	19008.00	164	29.27	14.02	7.93	53.66	27.44	18.90	14.63	14.63	21.34	67.68	10.97	-1.409	5.87	-1.86
AKYW01_20033	N305	N	CDS	-1	41449	42225	777			conserved protein of unknown function	0.658966	30082.00	258	27.91	25.58	10.46	40.70	27.13	32.17	13.18	14.73	25.20	62.40	12.40	-0.503	4.95	-7.67
AKYW01_20034	N305	N	CDS	-2	42246	42482	237			protein of unknown function	0.618285	9112.00	78	32.05	26.92	12.82	37.18	29.49	33.33	12.82	19.23	23.08	65.38	11.54	-0.433	4.33	-8.62
AKYW01_20035	N305	N	CDS	-1	43069	44415	1347			conserved protein of unknown function	0.584338	52859.00	448	34.82	26.56	9.82	44.87	21.88	33.26	17.86	16.96	19.87	68.08	12.05	-0.566	6.55	-3.20
AKYW01_20036	N305	N	CDS	-3	44582	45178	597			conserved membrane protein of unknown function	0.566514	23198.00	198	18.18	32.32	19.19	24.24	27.78	47.98	13.13	5.05	23.23	58.59	18.18	0.589	10.09	10.36
AKYW01_20037	N305	N	CDS	-3	45647	45892	246			conserved protein of unknown function	0.535751	9411.00	81	24.69	24.69	12.35	35.80	37.04	27.16	14.81	9.88	25.93	62.96	11.11	-0.649	9.33	2.18
AKYW01_20038	N305	N	CDS	2	45989	46108	120			conserved protein of unknown function	0.681756	4629.00	39	28.20	23.08	28.20	25.64	30.77	43.59	23.08	5.13	20.51	58.97	20.51	0.249	10.48	3.36
AKYW01_20039	N305	N	CDS	3	46800	47720	921	lukEv		Leucotoxin LukEv	0.652268	34118.00	306	23.20	18.63	12.75	33.66	40.20	26.14	13.73	9.48	33.99	51.31	14.71	-0.569	9.80	8.47
AKYW01_20040	N305	N	CDS	1	47722	48705	984	lukDv		Leucotoxin LukDv	0.669967	36876.00	327	23.55	17.43	12.84	36.70	39.45	23.85	14.07	9.48	34.25	52.60	13.15	-0.814	9.65	8.64
AKYW01_20041	N305	N	CDS	-1	49075	49866	792			conserved protein of unknown function	0.582254	30865.00	263	28.52	23.20	14.83	40.30	27.76	31.94	14.07	14.45	24.34	60.84	14.83	-0.531	5.43	-6.43
AKYW01_20042	N305	N	CDS	-3	49871	50344	474			conserved protein of unknown function	0.586787	18584.00	157	28.66	20.38	15.92	40.13	28.03	31.85	15.29	13.38	26.11	57.33	16.56	-0.611	6.93	-0.81
AKYW01_20043	N305	N	CDS	2	50546	50818	273	bsaG		Truncated BsaG protein	0.534771	10489.00	90	16.67	35.55	21.11	16.67	30.00	53.33	10.00	6.67	25.56	52.22	22.22	1.094	9.37	2.09
AKYW01_20044	N305	N	CDS	-1	51022	51147	126			conserved protein of unknown function	0.530451	5043.00	41	24.39	24.39	21.95	34.15	21.95	43.90	17.07	7.32	19.51	58.54	21.95	-0.110	9.25	2.12
AKYW01_20045	N305	N	CDS	-1	51292	51861	570			putative beta-lactamase	0.753924	20603.00	189	26.98	21.16	7.41	36.51	37.57	25.93	14.81	12.17	41.27	52.38	6.35	-0.610	8.83	1.37
AKYW01_20046	N305	N	CDS	-3	52400	52561	162			protein of unknown function	0.570424	6160.00	53	7.55	30.19	15.10	20.76	35.85	43.40	1.89	5.66	28.30	56.61	15.10	0.455	3.93	-2.19
AKYW01_20047	N305	N	CDS	1	52825	53532	708	splA	3.4.21.-	Serine protease SplA	0.659712	25492.00	235	25.53	19.57	11.92	32.77	41.28	25.96	15.32	10.21	34.90	55.74	9.36	-0.441	9.51	4.74
AKYW01_20048	N305	N	CDS	2	53657	54379	723	splB	3.4.21.-	Serine protease SplB	0.658192	26079.00	240	23.75	22.50	10.83	32.50	40.42	27.08	14.17	9.58	32.92	56.25	10.83	-0.337	9.69	6.46
AKYW01_20049	N305	N	CDS	2	54437	54928	492		3.4.21.-	Serine protease (modular protein)	0.571527	17659.00	163	25.15	22.09	7.97	37.42	33.74	28.83	13.50	11.66	34.35	57.67	7.97	-0.335	8.43	1.13
AKYW01_20050	N305	N	CDS	3	54882	55157	276		3.4.21.-	Serine protease (modular protein)	0.548713	10055.00	91	19.78	23.08	12.09	32.97	37.36	29.67	10.99	8.79	28.57	59.34	12.09	-0.312	8.86	1.09
AKYW01_20051	N305	N	CDS	3	55278	55997	720	splD	3.4.21.-	Serine protease SplD	0.599875	25639.00	239	21.34	21.76	9.21	30.12	42.26	27.61	12.55	8.79	36.40	54.81	8.79	-0.269	9.68	5.37
AKYW01_20052	N305	N	CDS	1	56155	56871	717	splE	3.4.21.-	Serine protease SplE	0.624513	25648.00	238	22.69	23.53	11.34	30.25	40.34	29.41	14.29	8.40	32.35	57.98	9.66	-0.177	9.85	7.65
AKYW01_20053	N305	N	CDS	1	57022	57741	720	splF	3.4.21.-	Serine protease SplF	0.642318	25640.00	239	20.92	21.34	9.62	30.12	42.68	27.20	12.55	8.37	35.15	56.48	8.37	-0.291	9.68	5.46
AKYW01_20054	N305	N	CDS	3	58104	59660	1557		2.1.1.72	Type I restriction-modification system, DNA-methyltransferase subunit M	0.563847	59330.00	518	30.70	21.04	12.36	38.61	32.05	29.34	12.74	17.95	31.85	53.09	15.06	-0.484	4.40	-36.20
AKYW01_20055	N305	N	CDS	1	59653	60861	1209		3.1.21.3	Type I restriction-modification system, specificity subunit S	0.507154	47291.00	402	28.61	21.14	13.43	40.80	27.12	32.09	16.17	12.44	23.13	60.70	16.17	-0.634	9.55	11.15
AKYW01_20056	N305	N	CDS	-1	60988	61287	300			conserved protein of unknown function	0.55668	11059.00	99	26.26	17.17	2.02	50.51	27.27	22.22	14.14	12.12	29.29	66.67	4.04	-1.042	9.79	2.01
AKYW01_20057	N305	N	CDS	-2	61302	62915	1614			conserved protein of unknown function	0.618404	61603.00	537	31.66	19.18	13.78	40.78	30.91	28.31	14.90	16.76	31.47	54.56	13.97	-0.689	4.87	-22.68
AKYW01_20058	N305	N	CDS	2	62960	63400	441			conserved protein of unknown function	0.565652	17316.00	146	34.25	22.60	17.12	39.73	27.40	32.88	19.18	15.07	21.23	62.33	16.44	-0.521	8.82	2.31
AKYW01_20059	N305	N	CDS	3	63606	63983	378			conserved protein of unknown function	0.532948	14703.00	125	31.20	23.20	12.80	41.60	24.80	33.60	16.80	14.40	22.40	61.60	16.00	-0.494	9.48	3.01
AKYW01_20060	N305	N	CDS	-2	64107	66644	2538	hysA	4.2.2.1	Hyaluronate lyase	0.596049	96109.00	845	31.01	17.16	11.12	39.17	35.74	25.09	16.33	14.67	36.09	52.66	11.24	-0.805	7.30	-0.61
AKYW01_20061	N305	N	CDS	1	66817	66942	126			protein of unknown function	0.476879	5014.00	41	19.51	29.27	17.07	31.71	24.39	43.90	14.63	4.88	14.63	63.41	21.95	0.278	9.82	3.93
AKYW01_20062	N305	N	CDS	1	67069	67512	444			conserved exported protein of unknown function	0.531242	17300.00	147	34.69	21.77	17.69	39.46	29.93	30.61	20.41	14.29	23.81	60.55	15.65	-0.584	9.11	3.49
AKYW01_20063	N305	N	CDS	3	67512	67955	444			conserved exported protein of unknown function	0.574232	17354.00	147	34.70	23.81	18.37	38.10	29.93	31.97	20.41	14.29	24.49	60.54	14.97	-0.501	9.05	2.64
AKYW01_20064	N305	N	CDS	2	67955	68074	120			conserved protein of unknown function	0.516209	4606.00	39	33.33	35.90	7.69	35.90	23.08	41.03	30.77	2.56	15.38	74.36	10.26	0.113	11.34	10.09
AKYW01_20065	N305	N	CDS	1	68143	68397	255			protein of unknown function	0.512373	9921.00	84	33.33	17.86	16.66	45.24	26.19	28.57	14.29	19.05	25.00	57.14	17.86	-0.849	4.51	-4.90
AKYW01_20066	N305	N	CDS	-2	68475	68723	249			protein of unknown function	0.480414	9549.00	82	12.20	39.02	18.29	20.73	25.61	53.66	8.54	3.66	18.29	63.42	18.29	1.000	9.56	3.03
AKYW01_20067	N305	N	CDS	-2	68982	69110	129			conserved protein of unknown function	0.614299	5222.00	42	45.24	28.57	16.67	42.86	21.43	35.72	14.29	30.95	19.05	66.67	14.29	-0.526	4.01	-8.81
AKYW01_20068	N305	N	CDS	3	69507	69683	177			conserved protein of unknown function	0.611808	6606.00	58	10.35	43.10	13.79	15.52	27.59	56.90	8.62	1.72	22.41	62.07	15.52	1.422	9.93	3.93
AKYW01_20069	N305	N	CDS	1	69685	69870	186			[Genomic island nu Sa beta2]	0.545952	7353.00	61	36.06	21.31	19.67	39.34	27.87	32.79	18.03	18.03	21.31	62.29	16.39	-0.625	5.58	-2.72
AKYW01_20070	N305	N	CDS	3	70056	70613	558			conserved protein of unknown function	0.498438	21448.00	185	27.03	30.81	10.81	38.92	24.33	36.76	14.59	12.43	21.62	66.49	11.89	-0.191	7.80	0.38
AKYW01_20071	N305	N	CDS	-1	70810	71382	573			conserved protein of unknown function	0.548875	22085.00	190	27.89	22.63	15.79	34.21	35.79	30.00	14.21	13.68	28.95	54.74	16.32	-0.389	6.13	-2.81
AKYW01_20072	N305	N	CDS	-3	71483	71824	342			conserved protein of unknown function	0.524872	13166.00	113	25.66	28.32	11.50	34.52	25.67	39.82	10.62	15.04	24.78	64.60	10.62	-0.038	4.43	-7.77
AKYW01_20073	N305	N	CDS	-2	71865	72491	627			conserved exported protein of unknown function	0.69763	23808.00	208	37.50	13.46	9.13	50.48	31.25	18.27	19.71	17.79	32.21	59.62	8.17	-1.376	6.43	-4.28
AKYW01_20074	N305	N	CDS	-2	72567	73562	996			conserved protein of unknown function	0.611159	35908.00	331	26.59	14.20	6.64	39.58	38.67	21.75	12.39	14.20	40.78	52.57	6.64	-0.829	4.86	-8.87
AKYW01_20075	N305	N	CDS	-3	73643	74257	615			conserved protein of unknown function	0.640296	23052.00	204	32.84	12.26	5.39	50.00	32.35	17.65	14.22	18.63	36.28	57.84	5.88	-1.425	4.51	-13.82
AKYW01_20076	N305	N	CDS	1	74569	75051	483			Lipoprotein	0.549947	18806.00	160	30.00	23.75	15.00	37.50	27.50	35.00	18.12	11.88	25.62	58.12	16.25	-0.374	9.41	6.18
AKYW01_20077	N305	N	CDS	3	75210	76688	1479	menE	6.2.1.26	2-succinylbenzoate--CoA ligase	0.510747	55255.00	492	21.34	23.17	11.79	30.08	37.80	32.11	10.77	10.57	32.72	55.08	12.20	-0.208	5.74	-11.16
AKYW01_20078	N305	N	CDS	1	76693	77694	1002	menC	4.2.1.113	o-succinylbenzoate synthase	0.497264	37952.00	333	26.43	24.93	13.51	31.23	35.14	33.63	13.21	13.21	30.33	54.96	14.71	-0.140	5.62	-8.28
AKYW01_20079	N305	N	CDS	-2	77691	77948	258	ytjA		membrane protein insertion efficiency factor	0.579022	9955.00	85	31.77	16.47	22.35	25.88	44.70	29.41	27.06	4.71	27.06	54.12	18.82	-0.529	10.51	11.54
AKYW01_20080	N305	N	CDS	2	78008	78487	480		3.6.-.-	Low G+C gram positive nudix hydrolase YtkD	0.472346	18372.00	159	30.19	22.64	12.58	39.62	29.56	30.82	15.09	15.09	28.93	54.72	16.35	-0.481	5.75	-2.83
AKYW01_20081	N305	N	CDS	3	78468	79238	771	ytmA	3.1.-.-	putative esterase	0.55258	29252.00	256	28.12	21.88	14.45	31.64	37.89	30.47	16.41	11.72	28.52	55.08	16.41	-0.432	7.53	0.20
AKYW01_20082	N305	N	CDS	-3	79616	81208	1593	pckA	4.1.1.49	phosphoenolpyruvate carboxykinase	0.677447	59310.00	530	28.11	20.38	13.39	32.83	37.73	29.43	14.34	13.77	33.39	53.96	12.64	-0.388	6.02	-10.77
AKYW01_20083	N305	N	CDS	1	81580	82773	1194	metK	2.5.1.6	S-adenosylmethionine synthetase	0.69844	43592.00	397	28.21	22.17	9.32	33.25	39.80	26.95	12.59	15.62	38.03	50.13	11.84	-0.325	4.62	-18.51
AKYW01_20084	N305	Y	CDS	2	82898	83806	909			conserved protein of unknown function	0.653294	35009.00	302	30.80	24.84	10.60	41.06	26.16	32.78	15.89	14.90	24.50	62.91	12.58	-0.488	6.42	-3.33
AKYW01_20085	N305	N	CDS	3	84018	84851	834	ytbE	1.1.1.-	promiscuous aldo/keto reductase	0.630492	31390.00	277	25.99	22.74	11.55	35.38	33.57	31.05	11.91	14.08	28.52	58.48	13.00	-0.389	4.77	-11.48
AKYW01_20086	N305	N	CDS	-3	84863	85096	234			conserved protein of unknown function	0.362257	8903.00	77	20.78	22.08	14.29	32.47	33.77	33.77	14.28	6.49	27.27	53.25	19.48	-0.281	9.75	4.06
AKYW01_20087	N305	N	CDS	-3	85454	85807	354			transposase	0.504561	13525.00	117	28.21	18.80	11.11	38.46	31.62	29.92	13.68	14.53	28.21	57.27	14.53	-0.615	5.20	-3.05
AKYW01_20088	N305	N	CDS	-2	85971	86474	504			conserved protein of unknown function	0.576179	19663.00	167	39.52	22.75	8.38	46.11	29.34	24.55	26.35	13.17	26.95	54.49	18.56	-0.954	10.65	21.09
AKYW01_20089	N305	N	CDS	-2	86583	86924	342			conserved protein of unknown function	0.698234	13398.00	113	36.28	18.59	13.28	43.36	27.43	29.20	18.58	17.70	26.55	58.41	15.04	-0.882	7.34	0.04
AKYW01_20090	N305	N	CDS	-1	86980	87570	591			conserved protein of unknown function	0.718999	23289.00	196	36.22	22.45	10.71	46.43	22.45	31.12	19.39	16.84	26.02	59.18	14.80	-0.771	9.16	3.13
AKYW01_20091	N305	N	CDS	-1	87577	88623	1047			Secretory antigen SsaA-like protein transposon-related	0.648234	37781.00	348	26.72	18.39	10.63	33.33	39.08	27.59	16.38	10.34	35.92	54.02	10.06	-0.470	9.84	13.49
AKYW01_20092	N305	N	CDS	-3	88613	90460	1848			conserved membrane protein of unknown function	0.599407	70262.00	615	23.90	23.09	11.38	38.37	28.45	33.17	14.31	9.59	27.32	57.89	14.80	-0.341	9.98	20.54
AKYW01_20093	N305	N	CDS	-2	90465	91823	1359			FtsK/SpoIIIE family protein	0.627975	53323.00	452	28.98	23.89	15.71	35.62	28.54	35.84	15.93	13.05	25.44	55.09	19.47	-0.243	9.13	5.69
AKYW01_20094	N305	N	CDS	-3	91877	94372	2496			conjugal transfer protein transposon-related	0.648895	95485.00	831	32.13	20.34	12.52	38.87	30.45	30.69	15.52	16.61	31.89	53.07	15.04	-0.514	5.14	-22.96
AKYW01_20095	N305	N	CDS	-2	94407	94790	384			conserved membrane protein of unknown function	0.625203	15721.00	127	25.20	29.13	25.20	29.92	21.26	48.82	15.75	9.45	16.54	55.90	27.56	0.305	10.00	7.09
AKYW01_20096	N305	N	CDS	-3	94802	95062	261			Transposon-related protein	0.641297	8988.00	86	11.63	33.72	13.95	15.12	36.05	48.84	6.98	4.65	33.72	52.33	13.95	0.959	9.19	1.09
AKYW01_20097	N305	N	CDS	-2	95067	96122	1056			Transposon-related protein	0.66451	41477.00	351	37.32	19.94	10.26	47.29	26.50	26.21	21.37	15.95	23.93	62.39	13.68	-0.961	9.90	17.15
AKYW01_20098	N305	N	CDS	-2	96183	97274	1092			Transcriptional regulator, Cro/CI family protein transposon-related	0.566019	41919.00	363	29.20	20.94	13.22	36.91	32.23	30.85	17.08	12.12	31.96	52.07	15.98	-0.513	8.85	8.37
AKYW01_20099	N305	N	CDS	-2	97449	97751	303			conserved protein of unknown function	0.606347	11441.00	100	25.00	24.00	11.00	33.00	34.00	33.00	12.00	13.00	34.00	51.00	15.00	-0.272	5.06	-2.09
AKYW01_20100	N305	N	CDS	-1	97765	98085	321			conserved protein of unknown function	0.771698	12061.00	106	29.25	21.70	9.43	40.57	31.13	28.30	13.21	16.04	29.25	60.38	10.38	-0.618	4.71	-3.05
AKYW01_20101	N305	N	CDS	-1	98236	98520	285			Transposon-related protein	0.710821	11600.00	94	29.79	17.02	23.41	36.17	25.53	38.30	19.15	10.64	21.27	51.06	27.66	-0.359	9.56	6.00
AKYW01_20102	N305	N	CDS	-3	98576	98929	354	crcB		Putative fluoride ion transporter CrcB 2	0.550789	12811.00	117	7.69	32.48	17.09	11.11	40.17	48.72	5.98	1.71	34.19	49.57	16.24	1.118	9.59	3.12
AKYW01_20103	N305	N	CDS	-1	98926	99291	366	crcB		Putative fluoride ion transporter CrcB 1	0.486882	13080.00	121	8.26	31.40	17.36	11.57	43.80	44.63	5.78	2.48	37.19	47.11	15.70	1.002	8.45	1.21
AKYW01_20104	N305	N	CDS	-1	99547	99849	303			conserved membrane protein of unknown function	0.633712	11527.00	100	14.00	38.00	17.00	18.00	27.00	55.00	11.00	3.00	26.00	54.00	20.00	1.110	10.86	7.02
AKYW01_20105	N305	N	CDS	2	100109	100822	714		2.2.1.2	Transaldolase	0.721154	25676.00	237	27.00	25.74	6.75	33.33	33.76	32.91	11.39	15.61	35.87	56.12	8.02	0.005	4.45	-11.00
AKYW01_20106	N305	N	CDS	-2	101262	101897	636			CAAX amino terminal protease family	0.521861	24500.00	211	16.59	38.86	18.96	19.43	28.44	52.13	9.95	6.63	21.33	59.24	19.43	0.973	8.70	1.55
AKYW01_20107	N305	N	CDS	1	102193	102636	444			conserved protein of unknown function	0.577115	16779.00	147	19.73	30.61	12.92	28.57	27.89	43.54	13.61	6.12	27.21	57.82	14.97	0.386	10.56	11.00
AKYW01_20108	N305	N	CDS	-3	102623	103066	444			conserved protein of unknown function	0.530536	16830.00	147	21.77	30.61	14.29	28.57	34.69	36.73	14.29	7.48	23.81	66.67	9.52	0.058	8.46	2.54
AKYW01_20109	N305	N	CDS	-2	103179	103727	549	sigS		RNA polymerase sigma factor SigS	0.505979	22217.00	182	25.28	25.27	18.68	37.36	26.37	36.26	15.94	9.34	19.23	62.09	18.68	-0.437	9.30	6.36
AKYW01_20110	N305	N	CDS	3	103848	104072	225			conserved protein of unknown function	0.696588	8963.00	74	32.43	14.86	17.57	43.24	27.03	29.73	14.86	17.57	28.38	50.00	21.62	-0.768	4.72	-3.82
AKYW01_20111	N305	Y	CDS	2	104348	105202	855		3.5.1.28	Autolysin	0.627889	32469.00	284	31.34	18.66	15.49	37.32	34.86	27.82	19.01	12.32	32.75	53.52	13.73	-0.595	9.79	9.92
AKYW01_20112	N305	N	CDS	-1	105289	106581	1293	arsF		arsenite/antimonite/H+ antiporter	0.523497	47219.00	430	12.09	36.98	13.72	16.05	34.42	49.53	7.91	4.19	30.70	55.58	13.72	1.092	10.09	10.54
AKYW01_20113	N305	N	CDS	-2	106581	106895	315	arsR		Arsenical resistance operon repressor	0.485449	11843.00	104	24.04	25.96	13.46	29.81	32.69	37.50	16.35	7.69	31.73	57.69	10.58	-0.076	8.39	3.18
AKYW01_20114	N305	N	CDS	3	107418	108920	1503			conserved protein of unknown function	0.618142	57622.00	500	25.40	22.00	13.40	35.40	33.80	30.80	13.40	12.00	28.20	58.80	13.00	-0.479	6.41	-7.71
AKYW01_20115	N305	N	CDS	3	109401	110444	1044	ribD	1.1.1.193, 3.5.4.26	Diaminohydroxyphosphoribosylaminopyrimidine deaminase / 5-amino-6-(5-phosphoribosylamino)uracil reductase	0.567564	38863.00	347	24.78	23.34	10.66	35.45	35.73	28.82	12.97	11.82	32.28	57.06	10.66	-0.430	6.29	-6.29
AKYW01_20116	N305	N	CDS	3	110451	111083	633	ribE	2.5.1.9	riboflavin synthase (alpha subunit)	0.542557	23272.00	210	27.62	27.14	9.52	34.29	31.43	34.29	15.24	12.38	33.81	56.67	9.52	-0.160	6.96	-1.38
AKYW01_20117	N305	N	CDS	1	111094	112275	1182	ribBA	3.5.4.25, 4.1.99.12	fused 3,4-dihydroxy-2-butanone 4-phosphate synthase and GTP cyclohydrolase II	0.626994	44085.00	393	30.03	22.65	10.43	35.62	32.57	31.81	13.99	16.03	33.33	56.23	10.43	-0.309	4.83	-20.14
AKYW01_20118	N305	N	CDS	1	112288	112752	465	ribH	2.5.1.78	6,7-dimethyl-8-ribityllumazine synthase, beta subunit	0.659291	16377.00	154	24.68	26.62	7.14	31.17	35.72	33.12	12.34	12.34	37.66	53.25	9.09	0.127	5.78	-1.93
AKYW01_20119	N305	N	CDS	-3	112874	113875	1002		1.5.5.2	Proline dehydrogenase 2	0.647672	37986.00	333	27.33	25.23	12.01	36.64	30.33	33.03	15.32	12.01	26.43	59.76	13.81	-0.244	8.36	1.88
AKYW01_20120	N305	N	CDS	2	113987	114106	120			conserved protein of unknown function	0.516548	4518.00	39	17.95	30.77	10.26	35.90	20.51	43.59	10.26	7.69	17.95	71.80	10.26	0.182	7.54	0.09
AKYW01_20121	N305	N	CDS	1	114109	114936	828		3.1.1.5, 3.1.1.23	putative Lysophospholipase ;	0.637007	31829.00	275	28.73	25.09	12.36	35.27	30.55	34.18	14.18	14.55	24.73	62.55	12.73	-0.362	5.40	-9.15
AKYW01_20122	N305	N	CDS	2	115148	115273	126			protein of unknown function	0.633568	5032.00	41	19.51	29.27	17.07	36.59	14.63	48.78	9.76	9.76	12.20	65.85	21.95	0.232	6.46	-0.06
AKYW01_20123	N305	N	CDS	2	115508	115909	402	rot		HTH-type transcriptional regulator rot	0.620319	15582.00	133	29.32	27.82	9.02	39.10	24.06	36.84	13.53	15.79	23.31	63.16	13.53	-0.241	4.83	-3.89
AKYW01_20124	N305	N	CDS	-1	116029	116592	564	ytqB	2.1.1.-	putative RNA methylase	0.615891	20969.00	187	28.34	27.27	13.37	32.09	34.76	33.16	15.51	12.83	29.95	62.03	8.02	-0.181	6.31	-6.93
AKYW01_20125	N305	N	CDS	-2	116589	117542	954	ytqA		putative enzyme	0.63146	36012.00	317	28.07	21.13	14.19	33.12	35.02	31.86	15.77	12.30	30.28	56.46	13.25	-0.394	7.03	-2.02
AKYW01_20126	N305	N	CDS	1	117652	118833	1182	yttB		putative efflux transporter	0.555787	43293.00	393	9.16	29.26	14.76	18.07	34.61	47.33	6.11	3.05	30.03	54.96	15.01	0.840	9.75	9.93
AKYW01_20127	N305	N	CDS	3	119121	121538	2418	leuS	6.1.1.4	leucyl-tRNA synthetase	0.712635	91648.00	805	29.19	21.49	12.55	35.40	34.53	30.06	13.54	15.65	30.68	55.65	13.66	-0.492	4.82	-31.64
AKYW01_20128	N305	N	CDS	3	121560	121871	312	ytwF	2.8.1.-	putative sulfur transferase	0.62788	11331.00	103	27.18	25.24	6.80	34.95	33.01	32.04	10.68	16.50	32.04	60.19	7.77	-0.220	4.30	-6.96
AKYW01_20129	N305	N	CDS	1	122197	128757	6561			Predicted cell-wall-anchored protein SasC (LPXTG motif)	0.664686	238216.00	2186	25.94	20.22	3.93	43.32	34.35	22.32	12.21	13.72	35.91	58.05	6.04	-0.668	4.90	-60.09
AKYW01_20130	N305	N	CDS	-2	128874	130142	1269	ytfP	1.-.-.-	putative NAD(FAD)-utilizing dehydrogenase ; putative aminoacetone oxidase	0.563902	46393.00	422	24.41	22.99	11.37	29.62	39.34	31.04	13.98	10.43	33.89	56.16	9.95	-0.234	7.32	-0.61
AKYW01_20131	N305	N	CDS	1	130549	132210	1662			Membrane protein involved in the export of O-antigen, teichoic acid lipoteichoic acids	0.611878	61842.00	553	15.01	32.01	15.55	18.62	37.79	43.58	9.58	5.42	29.48	53.71	16.82	0.719	9.72	13.84
AKYW01_20132	N305	N	CDS	3	132207	132902	696	rsuA	4.2.1.70	16S rRNA pseudouridylate 516 synthase	0.605262	26516.00	231	32.90	25.97	11.25	38.53	30.74	30.74	17.32	15.58	25.97	63.64	10.39	-0.536	6.35	-5.07
AKYW01_20133	N305	N	CDS	1	132919	133341	423			conserved exported protein of unknown function	0.709391	15688.00	140	37.14	15.00	7.14	49.29	31.43	19.29	19.29	17.86	32.86	57.14	10.00	-1.087	9.23	2.02
AKYW01_20134	N305	N	CDS	1	133546	134955	1410	ytjP	3.4.13.-, 3.5.-.-	putative promiscuous peptidase/deacylase	0.698274	52686.00	469	29.00	20.04	12.79	35.39	34.54	30.06	11.73	17.27	34.12	52.66	13.22	-0.408	4.32	-37.10
AKYW01_20135	N305	N	CDS	1	134959	135807	849	dat	2.6.1.21	D-alanine aminotransferase	0.670514	31805.00	282	27.31	24.82	12.41	33.69	36.17	30.14	12.06	15.25	29.79	55.67	14.54	-0.293	4.62	-14.54
AKYW01_20136	N305	N	CDS	1	136357	137148	792			putative choline kinase involved in lipopolysaccharide biosynthesis	0.57661	30699.00	263	25.86	23.57	13.31	34.22	30.80	34.98	13.69	12.17	25.09	60.08	14.83	-0.378	6.52	-3.24
AKYW01_20137	N305	N	CDS	3	137163	137807	645	trmB	2.1.1.33	tRNA (guanine-N(7)-)-methyltransferase	0.625535	25247.00	214	32.24	18.22	16.36	37.85	32.71	29.44	17.76	14.49	27.57	55.61	16.82	-0.708	7.03	-1.23
AKYW01_20138	N305	N	CDS	2	138278	139120	843	ytnP	3.1.1.-	putative quorum-quenching lactonase	0.607183	32138.00	280	26.78	19.64	17.50	33.21	37.50	29.29	13.93	12.86	29.64	56.43	13.93	-0.511	5.93	-11.53
AKYW01_20139	N305	N	CDS	-2	139245	139559	315			Peptidase propeptide and YPEB domain-containing protein	0.681033	12100.00	104	21.15	29.81	15.38	28.85	35.58	35.58	13.46	7.69	22.12	60.58	17.31	0.058	9.59	4.18
AKYW01_20140	N305	N	CDS	2	139643	140719	1077	ytoP	3.4.-.-	putative modified amino acid aminopeptidase	0.64993	39710.00	358	27.09	23.46	9.50	34.64	33.80	31.57	13.13	13.97	32.68	55.87	11.45	-0.274	5.15	-11.39
AKYW01_20141	N305	N	CDS	3	140784	141095	312	ytpP		putative thiol-disulfide oxidoreductase with thioredoxin domain	0.642281	11842.00	103	27.18	21.36	12.62	34.95	28.15	36.89	9.71	17.48	29.13	54.37	16.50	-0.169	4.14	-8.17
AKYW01_20142	N305	N	CDS	3	141195	142052	858			conserved protein of unknown function	0.597651	33032.00	285	31.23	22.46	11.23	40.00	29.12	30.88	16.14	15.09	28.42	56.84	14.74	-0.494	6.70	-1.58
AKYW01_20143	N305	N	CDS	1	142081	142677	597	ytpR		putative tRNA binding enzyme	0.759241	21665.00	198	25.25	26.26	8.59	35.35	30.30	34.34	10.61	14.65	28.28	63.13	8.59	-0.114	4.46	-9.92
AKYW01_20144	N305	N	CDS	3	142698	146522	3825			DNA translocase stage III sporulation prot homolog	0.645531	144307.00	1274	31.79	17.66	7.61	43.88	33.91	22.21	14.91	16.88	32.10	58.40	9.50	-0.993	4.89	-54.99
AKYW01_20145	N305	N	CDS	2	146546	147859	1314	murC	6.3.2.8	UDP-N-acetyl muramate-alanine ligase	0.73749	49119.00	437	27.69	21.97	15.33	32.49	36.16	31.35	12.81	14.87	34.55	51.49	13.96	-0.223	4.77	-25.45
AKYW01_20146	N305	Y	CDS	3	147933	148424	492	ytxG		general stress protein	0.82398	17982.00	163	24.54	27.61	7.36	35.58	32.51	31.90	13.50	11.04	35.58	54.60	9.82	-0.220	7.67	0.31
AKYW01_20147	N305	N	CDS	1	148498	149850	1353			Maebl	0.689007	49278.00	450	33.78	12.00	3.11	50.22	35.55	14.22	19.11	14.67	36.89	58.67	4.45	-1.239	10.20	18.25
AKYW01_20148	N305	N	CDS	2	150545	151636	1092	aroX	2.5.1.54, 5.4.99.5	bifunctional chorismate mutase type II-isozyme 3 (regulatory domain); 3-deoxy-D-arabino-heptulosonate 7-phosphate synthase;	0.687519	40572.00	363	30.03	22.59	9.09	38.29	32.23	29.48	15.15	14.88	31.13	57.58	11.29	-0.440	6.03	-4.54
AKYW01_20149	N305	N	CDS	1	152176	153165	990	ccpA		transcriptional regulator of catabolite repression (Lacl family)	0.69271	36019.00	329	26.44	25.23	6.38	34.65	34.65	30.70	13.07	13.37	32.22	59.27	8.51	-0.230	5.51	-5.63
AKYW01_20150	N305	N	CDS	-3	153263	154432	1170	acuC	3.5.1.-	protein deacetylase (regulates AcsA activity)	0.611008	44593.00	389	27.25	21.85	17.74	29.31	41.13	29.56	15.68	11.57	31.11	53.73	15.17	-0.423	6.80	-6.05
AKYW01_20151	N305	N	CDS	-3	154457	155089	633	acuA	2.3.1.-	protein acetyltransferase (acetylates AcsA)	0.580229	24761.00	210	27.14	22.86	16.67	33.81	33.33	32.86	11.43	15.71	28.10	53.81	18.10	-0.312	4.45	-14.49
AKYW01_20152	N305	N	CDS	2	155258	156964	1707	acsA	6.2.1.1	acetyl-CoA synthetase	0.638176	64291.00	568	29.23	21.66	12.50	32.75	35.21	32.04	13.56	15.67	32.57	52.99	14.44	-0.333	4.81	-21.21
AKYW01_20153	N305	N	CDS	3	157404	159071	1668	fhs	6.3.4.3	Formate--tetrahydrofolate ligase	0.716393	59770.00	555	26.13	24.14	8.29	31.53	37.48	30.99	13.15	12.97	35.68	55.31	9.01	-0.110	5.78	-11.85
AKYW01_20154	N305	N	CDS	2	159404	162091	2688	isdH		Iron-regulated surface determinant protein H	0.634004	100901.00	895	30.06	16.87	9.83	41.90	36.76	21.34	14.08	15.98	34.75	55.98	9.27	-0.958	4.85	-36.01
AKYW01_20155	N305	N	CDS	-2	162294	163199	906		2.4.1.129, 3.4.-.-	Multimodular transpeptidase-transglycosylase	0.577259	34487.00	301	26.58	25.58	13.29	33.55	36.21	30.23	16.28	10.30	29.24	57.81	12.96	-0.341	9.51	7.09
AKYW01_20156	N305	N	CDS	3	163581	164843	1263	tyrS	6.1.1.1	tyrosyl-tRNA synthetase	0.742104	47544.00	420	28.81	22.38	11.67	36.67	33.33	30.00	13.81	15.00	32.14	54.29	13.57	-0.488	5.05	-15.07
AKYW01_20157	N305	Y	CDS	-2	164937	166211	1275	htrB	3.4.21.107	Serine protease Do-like HtrB	0.681922	45751.00	424	26.65	24.06	5.90	36.32	35.85	27.83	15.33	11.32	36.09	56.37	7.55	-0.417	9.97	9.76
AKYW01_20158	N305	Y	CDS	3	166383	167000	618	plsC		1-acyl-sn-glycerol-3-phosphate acyltransferase	0.66855	23047.00	205	25.37	25.85	9.27	31.71	36.10	32.20	16.59	8.78	27.80	61.46	10.73	-0.246	10.23	12.31
AKYW01_20159	N305	N	CDS	1	167128	168594	1467	nagP	2.7.1.-	N-acetylglucosamine permease IIC component / N-acetylglucosamine-specific phosphotransferase enzyme IIB component	0.619045	53038.00	488	14.55	29.51	14.14	20.49	38.32	41.19	9.02	5.53	31.97	54.71	13.32	0.625	9.25	5.98
AKYW01_20160	N305	N	CDS	2	168701	169831	1131		3.1.3.3	putative Phosphoserine phosphatase	0.5826	42608.00	376	26.86	26.86	12.77	34.04	31.12	34.84	11.44	15.43	30.59	56.38	13.03	-0.114	4.46	-22.42
AKYW01_20161	N305	N	CDS	-1	169981	171585	1605	serA	1.1.1.95	D-3-phosphoglycerate dehydrogenase	0.633615	57555.00	534	21.91	27.34	7.30	30.34	37.45	32.21	10.67	11.24	35.95	56.93	7.12	0.019	5.20	-14.78
AKYW01_20162	N305	N	CDS	-3	171572	172732	1161		2.6.1.52	putative Phosphoserine aminotransferase	0.657297	42837.00	386	23.58	26.16	12.43	29.53	36.79	33.68	13.21	10.36	31.35	56.48	12.18	-0.026	7.21	-0.92
AKYW01_20163	N305	N	CDS	-1	172846	173292	447			Organic hydroperoxide resistance protein	0.570578	16008.00	148	18.92	25.00	6.76	31.76	36.49	31.76	10.81	8.11	35.14	58.11	6.76	-0.130	7.51	0.18
AKYW01_20164	N305	N	CDS	2	173372	174115	744		3.1.4.46	Glycerophosphoryl diester phosphodiesterase	0.490575	28388.00	247	29.96	26.32	11.74	35.22	29.96	34.82	16.60	13.36	27.53	59.92	12.55	-0.287	7.97	1.41
AKYW01_20165	N305	Y	CDS	-1	174331	174933	603	rpsD		ribosomal protein S4 (BS4)	0.847372	22987.00	200	29.50	22.50	11.00	37.50	34.00	28.50	19.00	10.50	26.50	54.50	19.00	-0.607	10.56	13.38
AKYW01_20166	N305	N	CDS	-1	175177	175641	465	msrC	1.8.4.14	free methionine-(R)-sulfoxide reductase	0.594512	17091.00	154	27.27	27.92	9.74	33.12	31.17	35.72	12.34	14.94	31.82	61.04	7.14	-0.026	4.67	-10.53
AKYW01_20167	N305	Y	CDS	2	175778	177472	1695	ezrA		Septation ring formation regulator EzrA	0.630694	66125.00	564	35.64	24.65	9.40	46.45	24.11	29.43	15.25	20.39	23.58	64.36	12.06	-0.686	4.50	-39.02
AKYW01_20168	N305	N	CDS	-2	177546	177680	135			conserved protein of unknown function	0.528758	5308.00	44	18.18	38.64	20.45	20.45	25.00	54.55	15.91	2.27	13.64	63.64	22.73	1.002	10.90	5.09
AKYW01_20169	N305	N	CDS	1	177817	178983	1167		2.8.1.7	Cysteine desulfurase	0.595577	43057.00	388	23.20	24.74	11.08	32.73	34.54	32.73	12.89	10.31	29.90	59.53	10.57	-0.140	7.76	0.81
AKYW01_20170	N305	N	CDS	3	178983	180206	1224	trmG	2.8.1.4	persulfide ATP pyrophosphatase involved in tRNA modification	0.601134	46214.00	407	28.75	25.31	9.83	35.14	31.45	33.41	15.48	13.27	27.27	60.20	12.53	-0.280	7.37	-0.17
AKYW01_20171	N305	N	CDS	1	180250	181020	771			putative membrane transporter protein	0.55166	27235.00	256	9.38	33.59	14.45	14.06	37.50	48.44	6.25	3.12	36.33	48.83	14.84	1.241	10.09	7.02
AKYW01_20172	N305	N	CDS	2	181118	181612	495	tpx	1.11.1.15	thiol peroxidase (lipid hydroperoxide reductase)	0.731662	17985.00	164	26.83	23.78	9.76	34.15	33.54	32.32	10.98	15.85	38.41	50.00	11.59	-0.134	4.34	-9.93
AKYW01_20173	N305	N	CDS	1	181735	182682	948		2.1.1.72	Adenine-specific methyltransferase	0.627371	35977.00	315	26.67	24.76	12.06	34.92	31.11	33.97	12.38	14.29	24.13	64.13	11.75	-0.242	4.85	-15.04
AKYW01_20174	N305	Y	CDS	1	182770	183972	1203	ackA	2.7.2.1	acetate kinase	0.747276	44006.00	400	28.50	24.25	10.50	30.25	37.50	32.25	14.50	14.00	33.25	56.00	10.75	-0.131	5.89	-10.74
AKYW01_20175	N305	Y	CDS	-2	184218	184718	501			Universal stress protein	0.719513	18454.00	166	27.71	23.49	10.24	33.73	36.75	29.52	13.86	13.86	33.13	54.22	12.65	-0.260	5.68	-3.68
AKYW01_20176	N305	N	CDS	2	184859	185977	1119	ald	1.4.1.1	L-alanine dehydrogenase (NAD-dependent)	0.633522	40059.00	372	23.12	26.34	8.07	29.30	38.71	31.99	11.56	11.56	33.06	58.33	8.60	-0.022	5.66	-7.24
AKYW01_20177	N305	N	CDS	-3	186293	187348	1056		3.4.13.9	Proline dipeptidase	0.643293	39576.00	351	28.49	24.50	11.68	33.62	35.61	30.77	13.11	15.38	29.63	58.41	11.97	-0.316	4.79	-18.14
AKYW01_20178	N305	N	CDS	2	187523	188212	690			metal-dependent hydrolase	0.692637	25250.00	229	23.58	23.58	15.72	27.51	37.55	34.93	11.35	12.23	32.75	55.89	11.35	-0.036	5.03	-12.11
AKYW01_20179	N305	N	CDS	-2	188517	188930	414			Universal stress protein family	0.651284	15235.00	137	34.31	27.74	5.84	40.88	29.93	29.20	21.17	13.14	28.47	63.50	8.03	-0.415	10.27	8.29
AKYW01_20180	N305	N	CDS	3	189135	190433	1299			Cytosolic protein containing multiple CBS domains	0.533103	48446.00	432	25.93	27.78	7.87	34.03	29.63	36.34	14.35	11.57	29.17	60.42	10.42	-0.042	9.09	4.64
AKYW01_20181	N305	N	CDS	1	190885	191826	942	nrnA	3.1.-.-, 3.1.3.7	nanoRNase (oligoribonuclease) (3'->5'short substrates, 5'->3' long substrates), , 3',5'-bisphosphate nucleotidase	0.585466	35030.00	313	27.48	23.96	11.18	35.14	32.27	32.59	11.82	15.66	34.19	54.63	11.18	#N/A	#N/A	0.00
AKYW01_20182	N305	N	CDS	3	191847	195044	3198	dnaEC		DNA polymerase III (alpha subunit), DnaE3	0.573305	122805.00	1065	27.98	24.98	13.52	35.59	31.08	33.33	14.84	13.15	27.61	57.84	14.55	-0.289	6.62	-11.25
AKYW01_20183	N305	N	CDS	2	195494	196723	1230	maeB	1.1.1.40	NADP-dependent malic enzyme (conversion of malate into pyruvate, anabolic)	0.672335	44201.00	409	26.89	24.20	6.36	33.74	35.21	31.05	12.47	14.43	34.47	56.48	9.04	-0.127	4.82	-11.84
AKYW01_20184	N305	N	CDS	1	196918	197775	858	accD	6.4.1.2	acetyl-CoA carboxylase (carboxyltransferase beta subunit)	0.603509	31835.00	285	28.07	20.35	10.17	33.33	34.74	31.93	15.79	12.28	35.09	52.98	11.93	-0.302	8.36	3.29
AKYW01_20185	N305	N	CDS	3	197775	198719	945	accA	6.4.1.2	acetyl-CoA carboxylase (carboxyltransferase alpha subunit)	0.649778	35016.00	314	29.62	22.29	8.60	36.62	33.44	29.94	14.01	15.61	33.12	54.14	12.74	-0.342	4.96	-8.59
AKYW01_20186	N305	Y	CDS	1	198988	199956	969	pfkA	2.7.1.11	6-phosphofructokinase	0.649767	34800.00	322	27.33	24.84	7.76	32.61	36.65	30.75	13.66	13.66	38.82	50.00	11.18	-0.161	5.71	-5.73
AKYW01_20187	N305	Y	CDS	1	199978	201735	1758	pyk	2.7.1.40	pyruvate kinase	0.801213	63030.00	585	27.35	26.67	4.27	33.85	34.70	31.45	12.99	14.36	34.87	57.95	7.18	-0.128	5.00	-15.44
AKYW01_20188	N305	N	CDS	3	202377	203204	828			transposase	0.588147	32660.00	275	34.18	21.82	11.64	42.55	27.27	30.18	18.18	16.00	25.82	60.00	14.18	-0.737	6.97	-1.36
AKYW01_20189	N305	N	CDS	1	203344	204027	684			transposase	0.554435	27026.00	227	29.07	17.62	16.30	40.09	28.63	31.28	19.38	9.69	25.11	53.74	21.14	-0.608	10.13	18.96
AKYW01_20190	N305	N	CDS	-2	204060	205421	1362	ydgF		putative amino acid permease	0.586674	50421.00	453	11.92	28.92	17.44	17.44	37.31	45.26	7.95	3.97	30.91	50.33	18.76	0.809	9.92	13.27
AKYW01_20191	N305	N	CDS	2	205769	206890	1122	citZ	2.3.3.16	citrate synthase II	0.645525	42545.00	373	30.56	20.11	12.60	34.32	36.73	28.95	15.01	15.55	30.56	53.89	15.55	-0.416	5.34	-12.98
AKYW01_20192	N305	N	CDS	2	206939	208207	1269	icd	1.1.1.42	isocitrate dehydrogenase	0.763591	46384.00	422	26.78	22.75	9.00	33.65	36.26	30.09	11.85	14.93	35.07	53.55	11.38	-0.232	4.61	-17.55
AKYW01_20193	N305	N	CDS	1	208597	209301	705	phoP		two-component response regulator	0.532281	27091.00	234	35.47	29.06	8.97	39.32	25.64	35.04	16.67	18.80	24.79	61.97	13.25	-0.345	4.90	-9.57
AKYW01_20194	N305	N	CDS	3	209298	210962	1665		2.7.3.-	Phosphate regulon sensor protein PhoR	0.56377	63832.00	554	27.62	28.52	11.55	35.92	29.06	35.02	15.34	12.27	26.72	60.47	12.82	-0.198	7.55	0.49
AKYW01_20195	N305	N	CDS	3	211461	212948	1488		2.4.1.-	Glucosyltransferase (Side chain biosynthesis)	0.592916	57596.00	495	15.35	32.52	18.99	20.81	33.74	45.45	9.90	5.45	24.04	56.97	18.99	0.609	9.07	9.80
AKYW01_20196	N305	N	CDS	2	213242	215872	2631	polA	2.7.7.7	DNA polymerase I	0.627037	99050.00	876	29.45	24.43	10.85	36.41	32.65	30.94	13.58	15.87	31.51	56.62	11.87	-0.326	4.77	-36.27
AKYW01_20197	N305	N	CDS	2	215888	216760	873		3.2.2.23	Formamidopyrimidine-DNA glycosylase	0.612641	33388.00	290	30.35	23.79	13.10	35.86	32.41	31.72	17.59	12.76	25.86	60.00	14.14	-0.420	8.34	3.66
AKYW01_20198	N305	N	CDS	2	216776	217399	624	coaE	2.7.1.24	dephosphocoenzyme A kinase	0.582348	23596.00	207	34.30	24.64	7.73	42.03	26.57	31.40	14.49	19.81	26.57	61.83	11.59	-0.518	4.47	-13.69
AKYW01_20199	N305	N	CDS	3	217569	218594	1026	gapB	1.2.1.59	glyceraldehyde-3-phosphate dehydrogenase (NADP-dependent, gluconeogenesis)	0.714539	36937.00	341	24.63	25.81	7.04	33.72	34.60	31.67	12.90	11.73	32.84	60.41	6.75	-0.174	6.35	-5.24
AKYW01_20200	N305	N	CDS	3	218805	219275	471	nrdR		negative regulator of transcription of ribonucleotide reductase nrd genes and operons	0.519444	18183.00	156	35.90	21.15	8.97	42.95	26.28	30.77	19.87	16.02	29.49	55.13	15.38	-0.745	7.90	1.17
AKYW01_20201	N305	N	CDS	3	219276	220676	1401			Helicase loader DnaB	0.576311	54485.00	466	29.83	19.74	12.88	39.48	30.26	30.26	15.24	14.59	25.97	60.08	13.95	-0.658	6.12	-7.85
AKYW01_20202	N305	N	CDS	2	220676	221596	921	dnaI		helicase loader	0.540287	35595.00	306	34.64	20.91	13.40	39.22	30.39	30.39	18.95	15.69	27.78	56.86	15.36	-0.590	7.15	-1.12
AKYW01_20203	N305	N	CDS	1	221689	221811	123			conserved protein of unknown function	0.580318	5108.00	40	32.50	22.50	25.00	42.50	25.00	32.50	15.00	17.50	17.50	55.00	27.50	-0.757	4.77	-1.97
AKYW01_20204	N305	Y	CDS	3	222009	223946	1938	thrS	6.1.1.3	threonyl-tRNA synthetase	0.721889	74402.00	645	32.87	20.78	12.25	38.76	31.63	29.61	15.66	17.21	28.68	56.44	14.88	-0.602	5.00	-26.40
AKYW01_20205	N305	N	CDS	2	224372	225865	1494	lysP		lysine transporter	0.635243	54169.00	497	14.29	28.57	14.89	18.91	39.24	41.85	8.45	5.83	34.81	48.69	16.50	0.656	9.51	8.34
AKYW01_20206	N305	Y	CDS	2	226061	226621	561	infC		initiation factor IF-3	0.657841	21355.00	186	38.17	22.04	5.91	45.70	24.19	30.11	23.12	15.05	25.81	62.90	11.29	-0.652	10.42	13.08
AKYW01_20207	N305	N	CDS	3	226650	226850	201	rpmI		ribosomal protein L35	0.751278	7688.00	66	39.39	13.64	7.57	43.94	34.85	21.21	37.88	1.52	30.30	51.51	18.18	-1.129	12.83	22.18
AKYW01_20208	N305	Y	CDS	1	226897	227253	357	rplT		ribosomal protein L20	0.829744	13670.00	118	35.59	16.95	9.32	41.52	33.05	25.42	28.81	6.78	31.36	49.15	19.49	-0.776	11.85	24.18
AKYW01_20209	N305	N	CDS	1	227395	228003	609			putative cofactor involved in deoxyribonucleotide synthesis	0.592068	22921.00	202	30.69	23.27	9.90	41.58	27.72	30.69	11.39	19.31	27.72	60.40	11.88	-0.580	4.20	-19.66
AKYW01_20210	N305	N	CDS	1	228022	228951	930			conserved protein of unknown function	0.581643	36419.00	309	27.83	24.92	13.92	35.92	28.48	35.60	12.95	14.89	24.27	62.46	13.27	-0.263	4.85	-15.30
AKYW01_20211	N305	N	CDS	1	229114	230415	1302	tig	5.2.1.8	prolyl isomerase (trigger factor)	0.831454	48497.00	433	35.80	21.48	6.47	44.57	28.18	27.25	12.24	23.56	31.64	60.05	8.31	-0.636	4.07	-51.61
AKYW01_20212	N305	N	CDS	1	230566	231828	1263	clpX		protein unfolding ATPase required for presentation of proteins to proteases; Maxwell's demon	0.695046	46227.00	420	28.33	25.48	5.71	37.62	31.90	30.48	10.95	17.38	33.09	59.05	7.86	-0.259	4.26	-29.96
AKYW01_20213	N305	N	CDS	1	231982	232572	591	engB		GTPase involved in ribosome 50S subunit assembly (maturation of the central 50S protuberance)	0.631908	22659.00	196	27.04	23.98	9.18	40.31	29.08	30.61	14.29	12.75	25.00	64.29	10.71	-0.585	7.58	0.22
AKYW01_20214	N305	N	CDS	1	232789	234135	1347	hemA	1.2.1.70	glutamyl-tRNA reductase	0.588913	50068.00	448	29.02	25.89	8.26	35.27	32.59	32.14	14.51	14.51	32.81	56.03	11.16	-0.145	5.68	-10.06
AKYW01_20215	N305	N	CDS	1	234157	234972	816			HemX protein, negative effector of steady-state concentration of glutamyl-tRNA reductase	0.480542	31509.00	271	12.91	39.48	17.71	19.93	28.41	51.66	8.86	4.06	22.14	58.67	19.19	0.935	9.69	8.32
AKYW01_20216	N305	N	CDS	3	235014	235940	927	hemC	2.5.1.61	porphobilinogen deaminase (hydroxymethylbilane synthase)	0.576017	34329.00	308	30.19	25.32	6.82	35.39	33.12	31.49	14.61	15.58	33.44	56.17	10.39	-0.315	5.17	-7.75
AKYW01_20217	N305	N	CDS	3	235962	236630	669		4.2.1.75	Uroporphyrinogen-III synthase	0.579578	25389.00	222	22.97	25.23	12.16	34.23	31.08	34.68	12.16	10.81	27.48	59.01	13.51	-0.167	7.58	0.22
AKYW01_20218	N305	N	CDS	2	236633	237607	975	hemB	4.2.1.24	delta-aminolevulinic acid dehydratase (porphobilinogen synthase)	0.646209	36541.00	324	30.86	21.91	10.80	33.95	34.26	31.79	14.81	16.05	35.18	50.62	14.20	-0.283	5.03	-11.56
AKYW01_20219	N305	N	CDS	1	237655	238941	1287	hemL	5.4.3.8	glutamate-1-semialdehyde 2,1-aminomutase	0.641171	46336.00	428	23.60	22.90	10.98	26.87	41.59	31.54	11.45	12.15	36.68	51.40	11.92	-0.062	5.17	-12.24
AKYW01_20220	N305	N	CDS	1	239143	240210	1068			AbrB family transcriptional regulator	0.558292	39816.00	355	12.96	38.87	13.52	19.15	29.02	51.83	8.73	4.22	24.51	61.41	14.08	1.084	10.10	9.57
AKYW01_20221	N305	N	CDS	-1	240433	240993	561	tag	3.2.2.20	DNA-3-methyladenine glycosylase	0.648579	21392.00	186	29.57	18.82	17.74	33.33	37.63	29.03	16.13	13.44	31.72	53.23	15.05	-0.479	6.72	-2.39
AKYW01_20222	N305	Y	CDS	1	241396	244026	2631	valS	6.1.1.9	valyl-tRNA synthetase	0.713467	101569.00	876	31.96	21.35	12.56	37.78	31.05	31.16	14.61	17.35	29.79	54.45	15.75	-0.559	4.74	-39.52
AKYW01_20223	N305	N	CDS	1	244039	245310	1272	folC	6.3.2.17	folyl-polyglutamate synthase	0.608995	47802.00	423	27.66	27.19	11.58	33.10	32.15	34.75	12.06	15.60	28.84	58.86	12.29	-0.096	4.56	-24.94
AKYW01_20224	N305	N	CDS	-3	245690	245920	231			protein of unknown function	0.373132	8884.00	76	27.63	31.58	13.16	32.90	28.95	38.16	23.68	3.95	21.05	60.53	18.42	-0.013	11.18	13.12
AKYW01_20225	N305	N	CDS	-3	246119	246235	117			protein of unknown function	0.57361	4136.00	38	18.42	28.95	0.00	34.21	28.95	36.84	15.79	2.63	26.32	71.05	2.63	0.032	11.37	5.00
AKYW01_20226	N305	N	CDS	2	246284	246970	687	ysxA		conserved nucleotide-related metabolism protein	0.475065	25264.00	228	27.19	28.07	6.58	33.77	31.58	34.65	14.47	12.72	31.58	59.65	8.77	-0.097	6.80	-1.55
AKYW01_20227	N305	N	CDS	3	247038	247322	285			conserved membrane protein of unknown function	0.441006	10076.00	94	8.51	40.42	8.51	14.89	36.17	48.94	7.45	1.06	30.85	57.45	11.70	1.181	11.26	6.00
AKYW01_20228	N305	N	CDS	-3	247439	247654	216			conserved protein of unknown function	0.353888	8250.00	71	8.45	46.48	18.31	15.49	22.53	61.97	7.04	1.41	18.31	59.15	22.54	1.515	9.85	3.02
AKYW01_20229	N305	Y	CDS	2	247796	248269	474			conserved protein of unknown function	0.62788	18374.00	157	23.57	23.57	12.10	40.76	24.84	34.39	10.83	12.74	21.02	65.60	13.38	-0.396	4.77	-4.81
AKYW01_20230	N305	N	CDS	2	248663	249505	843			Cell shape-determining protein MreC	0.612632	30943.00	280	26.78	25.00	7.14	37.86	31.43	30.71	14.64	12.14	33.93	56.07	10.00	-0.391	9.60	5.14
AKYW01_20231	N305	N	CDS	1	249505	250035	531			Rod shape-determining protein MreD	0.496665	20801.00	176	14.77	39.20	21.59	15.34	27.27	57.39	9.66	5.11	19.32	57.95	22.73	1.220	9.53	4.36
AKYW01_20232	N305	Y	CDS	2	250271	250579	309	rplU		ribosomal protein L21 (BL20)	0.837797	11320.00	102	32.35	20.59	8.82	39.22	33.33	27.45	20.59	11.77	33.33	53.92	12.74	-0.558	10.56	8.10
AKYW01_20233	N305	N	CDS	1	250585	250905	321			putative ribosomal protein, YsxB-like	0.631614	11679.00	106	27.36	25.47	10.38	33.96	34.91	31.13	9.43	17.92	36.79	54.72	8.49	-0.251	4.05	-13.59
AKYW01_20234	N305	N	CDS	3	250917	251201	285	rpmA		ribosomal protein L27 (BL24)	0.783914	10303.00	94	31.91	18.09	8.51	39.36	36.17	24.47	21.28	10.64	38.30	44.68	17.02	-0.689	10.84	10.00
AKYW01_20235	N305	N	CDS	1	251689	252981	1293	obgE		ppGpp-binding GTPase involved in cell partitioning, DNA repair and ribosome assembly	0.665867	47182.00	430	30.70	22.32	8.37	36.05	34.65	29.30	14.19	16.51	34.42	52.56	13.02	-0.413	4.79	-16.36
AKYW01_20236	N305	N	CDS	1	252991	253449	459	thrR		transcriptional repressor of operons hom-thrCB and thrD	0.551007	17454.00	152	30.92	29.61	9.21	32.89	29.61	37.50	15.13	15.79	30.26	57.90	11.84	-0.015	5.31	-2.81
AKYW01_20237	N305	N	CDS	2	253463	254065	603	ruvA	3.1.22.4	Holliday junction DNA helicase	0.65648	22237.00	200	28.50	26.00	9.50	33.50	36.50	30.00	14.50	14.00	32.50	58.00	9.50	-0.246	6.03	-3.53
AKYW01_20238	N305	N	CDS	3	254097	255101	1005	ruvB	3.1.22.4	Holliday junction DNA helicase, ATP-dependent component	0.545812	37603.00	334	30.24	25.45	8.98	34.43	34.13	31.44	14.67	15.57	30.24	55.69	14.07	-0.314	5.19	-11.19
AKYW01_20239	N305	N	CDS	1	255103	256128	1026	queA	2.4.99.17	S-adenosylmethionine tRNA ribosyltransferase-isomerase	0.648509	38894.00	341	30.50	22.87	12.02	34.02	33.73	32.26	14.96	15.54	31.09	54.54	14.37	-0.352	5.30	-12.02
AKYW01_20240	N305	Y	CDS	2	256151	257290	1140	tgt	2.4.2.29	tRNA-guanine transglycosylase	0.638167	43260.00	379	29.29	19.26	12.40	33.51	34.56	31.93	15.30	13.98	30.87	54.62	14.51	-0.435	6.32	-7.33
AKYW01_20241	N305	Y	CDS	2	257309	257569	261	secC		component of the preprotein translocase (holotranslocon)	0.714173	9660.00	86	20.93	29.07	9.30	30.23	32.56	37.21	13.95	6.98	26.74	61.63	11.63	0.102	10.39	4.18
AKYW01_20242	N305	Y	CDS	3	257844	260123	2280	secDF		protein-export membrane protein	0.606147	84123.00	759	22.40	30.57	9.49	31.36	29.51	39.13	13.31	9.09	30.44	57.44	12.12	0.237	10.32	28.40
AKYW01_20243	N305	N	CDS	1	260326	262599	2274		3.1.-.-	Single-stranded-DNA-specific exonuclease recJ	0.586284	85529.00	757	27.61	25.76	9.25	36.46	30.38	33.16	12.95	14.66	29.72	60.77	9.51	-0.280	4.87	-31.40
AKYW01_20244	N305	N	CDS	1	262621	263139	519	apt	2.4.2.7	adenine phosphoribosyltransferase	0.712633	19095.00	172	28.49	27.33	9.88	31.39	34.88	33.72	12.21	16.28	33.14	54.07	12.79	-0.031	4.48	-7.96
AKYW01_20245	N305	N	CDS	2	263546	265756	2211	rsh	2.7.6.5, 3.1.7.2	GTP pyrophosphokinase (RelA/SpoT)	0.579265	84412.00	736	30.98	24.32	11.00	37.64	31.25	31.11	17.12	13.86	27.72	58.83	13.45	-0.432	8.59	5.64
AKYW01_20246	N305	N	CDS	1	265768	266220	453	dtd	3.1.-.-	gly-tRNA(Ala) deacylase / D-Tyr-tRNATyr deacylase	0.614183	16678.00	150	23.34	22.00	8.67	40.67	30.67	28.67	12.00	11.33	31.33	58.00	10.67	-0.503	7.34	0.03
AKYW01_20247	N305	N	CDS	3	266217	267092	876	lytH	3.5.1.-	putative cell wall amidase LytH	0.587039	32658.00	291	28.52	22.68	9.62	37.11	35.05	27.84	15.46	13.06	33.68	55.33	11.00	-0.533	8.61	1.57
AKYW01_20248	N305	N	CDS	1	267553	268815	1263	hisS	6.1.1.21	histidyl-tRNA synthetase	0.659946	48286.00	420	31.67	21.67	11.43	38.33	31.67	30.00	15.00	16.67	29.52	55.72	14.76	-0.526	4.95	-15.38
AKYW01_20249	N305	N	CDS	1	268831	270597	1767	aspS	6.1.1.12	aspartyl-tRNA synthetase, promiscuous (also recognizes tRNAasn)	0.711591	66523.00	588	30.10	22.79	10.03	36.73	31.63	31.63	13.60	16.50	30.95	54.42	14.62	-0.355	4.69	-23.46
AKYW01_20250	N305	N	CDS	2	271058	271831	774	tcdA	6.1.-.-	tRNA threonylcarbamoyladenosine dehydratase (t(6)A37 dehydratase)	0.599076	28608.00	257	28.40	26.85	7.78	34.24	31.52	34.24	15.56	12.84	32.69	57.20	10.12	-0.161	8.08	1.38
AKYW01_20251	N305	N	CDS	-2	271992	273266	1275	rarA		DNA-dependent ATPase modulator of replication restart	0.574439	47179.00	424	27.12	22.88	8.73	34.91	37.97	27.12	15.09	12.03	33.49	54.95	11.56	-0.447	8.51	2.90
AKYW01_20252	N305	N	CDS	3	273351	273773	423	cymR		transcriptional regulator of cysteine biosynthesis	0.536706	15597.00	140	25.71	26.43	7.14	32.86	35.00	32.14	11.43	14.29	32.86	54.28	12.86	-0.168	4.64	-4.05
AKYW01_20253	N305	N	CDS	3	273873	274055	183			sigmaB-controlled gene product	0.783208	6675.00	60	43.33	15.00	3.33	56.67	23.33	20.00	21.67	21.67	33.33	63.33	3.33	-1.255	6.86	0.01
AKYW01_20254	N305	N	CDS	3	274095	274241	147			conserved protein of unknown function	0.695667	5649.00	48	50.00	8.33	6.25	66.67	16.67	16.67	22.92	27.08	25.00	68.75	6.25	-1.898	4.79	-1.99
AKYW01_20255	N305	N	CDS	-3	274478	275491	1014			Flavin-utilizing monoxygenase	0.633243	37984.00	337	24.04	22.26	11.57	31.46	38.58	29.97	12.17	11.87	29.68	57.57	12.76	-0.278	5.74	-9.94
AKYW01_20256	N305	N	CDS	1	275803	276945	1143	iscSA	2.8.1.7	cysteine desulfurase involved in U34 tRNA thiolation	0.621086	42467.00	380	27.89	23.16	11.84	33.42	35.53	31.05	12.11	15.79	33.16	56.32	10.53	-0.230	4.53	-28.55
AKYW01_20257	N305	N	CDS	1	276946	278064	1119	mnmA	2.8.1.13	tRNA-specific 2-thiouridylase	0.66219	42111.00	372	28.76	20.70	14.52	35.75	33.33	30.91	13.98	14.79	33.07	51.88	15.05	-0.438	5.16	-13.35
AKYW01_20258	N305	N	CDS	2	278186	278392	207			protein of unknown function	0.296686	7531.00	68	23.53	10.29	10.29	36.77	42.65	20.59	11.76	11.77	33.82	52.94	13.23	-1.054	5.61	-1.81
AKYW01_20259	N305	N	CDS	2	278699	279367	669			Tetratricopeptide repeat (TPR) family protein	0.592737	25689.00	222	26.58	23.42	12.61	39.64	27.93	32.43	10.81	15.77	25.23	63.06	11.71	-0.296	4.37	-15.64
AKYW01_20260	N305	N	CDS	3	279369	281846	2478	recDB	3.1.11.5	5'-3' helicase associated to SSB; exonuclease V	0.588217	92853.00	825	26.18	24.97	9.09	36.12	31.51	32.36	11.27	14.91	31.03	58.42	10.55	-0.284	4.49	-41.97
AKYW01_20261	N305	N	CDS	3	282186	284819	2634	alaS	6.1.1.7	alanyl-tRNA synthetase	0.688891	98540.00	877	28.39	21.55	10.26	36.83	32.95	30.22	13.00	15.39	31.47	56.10	12.43	-0.415	4.75	-36.40
AKYW01_20262	N305	N	CDS	2	284882	285142	261			conserved protein of unknown function	0.687891	10292.00	86	32.56	22.09	11.63	46.51	25.58	27.91	13.95	18.60	22.09	59.30	18.61	-0.877	4.50	-4.90
AKYW01_20263	N305	N	CDS	2	285146	285574	429	rimF		pre-16S ribosomal RNA maturation enzyme	0.573357	15847.00	142	26.76	28.87	7.04	33.80	30.28	35.91	13.38	13.38	30.98	59.15	9.86	-0.071	5.69	-2.71
AKYW01_20264	N305	N	CDS	1	285589	285897	309	yrzB		putative nucleic acid binding protein	0.788637	11936.00	102	41.18	21.57	9.80	46.08	23.53	30.39	7.84	33.33	22.55	69.61	7.84	-0.814	3.57	-28.68
AKYW01_20265	N305	N	CDS	3	286182	286820	639		2.1.1.-	O-methyltransferase	0.616901	24499.00	212	26.89	27.36	11.79	38.21	26.89	34.91	13.21	13.68	25.47	61.79	12.74	-0.255	5.32	-6.44
AKYW01_20266	N305	N	CDS	2	286823	287746	924	houN		enzyme subunit involved in tRNA 5-methoxyuridine synthesis	0.603546	35918.00	307	28.99	22.48	14.01	38.44	28.99	32.57	11.73	17.26	24.43	59.93	15.63	-0.448	4.35	-25.32
AKYW01_20267	N305	N	CDS	1	287758	289026	1269	houQ		enzyme subunit for synthesis of tRNA 5-methoxyuridine	0.659266	47583.00	422	28.91	20.85	10.19	36.02	33.41	30.57	12.32	16.59	31.28	56.16	12.56	-0.375	4.50	-24.79
AKYW01_20268	N305	N	CDS	3	289026	289649	624	udk	2.7.1.48	uridine kinase	0.612391	23478.00	207	31.40	24.15	9.66	36.23	33.33	30.44	15.94	15.46	33.82	54.11	12.08	-0.396	6.04	-3.53
AKYW01_20269	N305	N	CDS	3	289677	290153	477	greA		transcription elongation factor resolving backtracking / stalling	0.770289	17723.00	158	33.54	22.15	5.70	44.30	27.21	28.48	12.66	20.89	27.21	63.92	8.86	-0.653	4.24	-13.87
AKYW01_20270	N305	N	CDS	2	290183	290302	120			protein of unknown function	0.469127	4479.00	39	23.08	25.64	7.69	38.46	23.08	38.46	15.38	7.69	23.08	66.67	10.26	-0.208	9.97	2.94
AKYW01_20271	N305	N	CDS	1	290479	291213	735		3.5.1.54	Allophanate hydrolase subunit 1	0.549526	28285.00	244	26.23	24.18	12.70	36.48	31.15	32.38	12.29	13.93	23.77	60.25	15.98	-0.411	4.91	-8.52
AKYW01_20272	N305	N	CDS	2	291203	292213	1011		3.5.1.54	Allophanate hydrolase subunit 2	0.538799	36859.00	336	22.32	24.11	9.52	31.85	36.91	31.25	12.50	9.82	33.93	56.25	9.82	-0.180	8.42	1.68
AKYW01_20273	N305	N	CDS	3	292215	292664	450			Biotin carboxyl carrier protein	0.657832	16761.00	149	31.54	23.49	8.73	42.95	27.52	29.53	12.75	18.79	30.87	62.42	6.71	-0.573	4.33	-12.62
AKYW01_20274	N305	N	CDS	1	292678	294039	1362	accC	6.3.4.14	Biotin carboxylase 1	0.594774	50167.00	453	28.92	23.40	11.04	33.56	36.64	29.80	15.23	13.69	33.33	54.53	12.14	-0.237	6.37	-8.78
AKYW01_20275	N305	N	CDS	3	294039	294791	753	pxpA	3.5.2.9	oxoprolinase subunit A	0.566277	27417.00	250	27.20	26.00	9.60	34.00	32.80	33.20	13.60	13.60	33.60	56.80	9.60	-0.112	5.56	-8.41
AKYW01_20276	N305	N	CDS	3	294804	296033	1230	pxpG		5-oxoproline transporter	0.622506	43566.00	409	12.22	33.98	11.98	16.13	38.38	45.48	8.56	3.67	33.49	54.52	11.98	0.981	10.55	13.64
AKYW01_20277	N305	N	CDS	3	296478	296894	417			Enterotoxin	0.538634	15606.00	138	28.26	21.01	15.22	35.51	34.78	29.71	15.94	12.32	32.61	54.35	13.04	-0.434	7.62	0.34
AKYW01_20278	N305	N	CDS	3	297042	297230	189			enterotoxin family protein	0.738971	7455.00	62	33.87	20.97	20.97	43.55	30.65	25.81	14.52	19.35	24.19	56.45	19.36	-0.921	4.48	-4.82
AKYW01_20279	N305	N	CDS	-2	297432	297701	270			conserved membrane protein of unknown function	0.471616	10172.00	89	12.36	35.96	16.85	20.23	24.72	55.06	6.74	5.62	25.84	56.18	17.98	1.262	8.49	0.94
AKYW01_20280	N305	N	CDS	1	298015	298701	687	pfs	3.2.2.9, 3.2.2.16	5'-methylthioadenosine/S-adenosylhomocysteine nucleosidase	0.701232	24506.00	228	20.18	26.75	7.46	29.83	35.96	34.21	8.77	11.40	35.09	57.02	7.89	0.184	4.56	-7.86
AKYW01_20281	N305	N	CDS	2	298721	299248	528	yqeG	3.1.3.-	phosphatase (active on GMP and Glc-6-P)	0.600713	20196.00	175	29.71	24.00	11.43	37.14	26.86	36.00	17.71	12.00	28.57	54.29	17.14	-0.306	10.41	8.19
AKYW01_20282	N305	N	CDS	2	299249	300349	1101	rgpH		potassium-dependent GTPase involved in ribosome 30S assembly	0.595539	41007.00	366	29.23	27.60	7.65	37.16	27.32	35.52	15.57	13.66	30.05	57.92	12.02	-0.219	8.45	3.09
AKYW01_20283	N305	N	CDS	3	300363	301169	807	aroE	1.1.1.25	Shikimate dehydrogenase (NADP(+))	0.649915	29863.00	268	24.63	25.00	11.94	31.72	36.19	32.09	12.31	12.31	30.60	58.58	10.82	-0.149	5.59	-7.25
AKYW01_20284	N305	N	CDS	3	301173	301463	291	yqeI		50S RNA-binding protein	0.649367	11035.00	96	33.33	27.08	7.29	42.71	25.00	32.29	16.67	16.67	23.96	67.71	8.33	-0.522	5.66	-2.71
AKYW01_20285	N305	N	CDS	2	301466	302035	570	nadD	2.7.7.18	putative nicotinate-nucleotide adenylyltransferase	0.489261	22102.00	189	29.10	23.81	15.34	35.45	30.16	34.39	14.82	14.29	24.34	61.38	14.29	-0.359	5.83	-6.32
AKYW01_20286	N305	N	CDS	3	302025	302609	585			Hydrolase (HAD superfamily), YqeK	0.623862	22410.00	194	32.47	23.20	11.86	37.63	32.99	29.38	15.46	17.01	30.93	55.67	13.40	-0.489	4.99	-7.72
AKYW01_20287	N305	N	CDS	3	302610	302963	354	rsfS		ribosomal silencing factor	0.681312	13437.00	117	30.77	23.93	11.11	41.02	29.06	29.91	12.82	17.95	27.35	59.83	12.82	-0.460	4.43	-8.71
AKYW01_20288	N305	N	CDS	2	302966	303682	717	yqeM	2.1.1.-	putative methyltransferase	0.70051	27671.00	238	26.89	21.01	17.65	33.61	31.09	35.29	9.66	17.23	34.03	50.42	15.55	-0.263	4.09	-26.34
AKYW01_20289	N305	N	CDS	2	303731	304408	678			Late competence protein ComEA, DNA receptor	0.600145	25401.00	225	26.67	24.44	10.22	39.11	29.33	31.55	15.11	11.56	29.78	59.11	11.11	-0.439	9.68	5.28
AKYW01_20290	N305	N	CDS	3	304500	304961	462		3.5.4.12	dCMP deaminase ; Late competence protein ComEB	0.675102	17138.00	153	26.14	22.22	13.72	28.76	39.87	31.37	15.69	10.46	34.64	52.29	13.07	-0.152	7.79	1.21
AKYW01_20291	N305	N	CDS	1	304966	307167	2202			Late competence protein ComEC, DNA transport	0.522613	84820.00	733	19.78	31.51	15.83	27.97	30.29	41.75	13.10	6.68	23.74	60.30	15.96	0.251	10.02	28.70
AKYW01_20292	N305	N	CDS	3	307224	308198	975		2.7.7.7	DNA polymerase III delta subunit	0.583729	37892.00	324	31.17	28.09	10.80	40.74	24.07	35.19	16.05	15.12	22.84	64.81	12.35	-0.300	6.70	-1.63
AKYW01_20293	N305	N	CDS	-3	308243	308494	252	rpsT		ribosomal protein S20 (BS20)	0.828235	9011.00	83	28.91	19.28	1.21	43.37	33.73	22.89	21.69	7.23	36.14	59.03	4.82	-0.611	11.28	11.09
AKYW01_20294	N305	N	CDS	2	308840	310663	1824	lepA		ribosomal elongation factor, GTPase	0.638073	68097.00	607	30.15	25.20	7.74	37.56	29.82	32.62	13.34	16.80	30.64	57.33	12.03	-0.259	4.59	-26.68
AKYW01_20295	N305	N	CDS	3	311196	312353	1158	hemN	1.3.98.3	coproporphyrinogen III oxidase	0.506485	44087.00	385	26.75	22.86	12.47	35.58	32.99	31.43	13.25	13.51	28.31	57.92	13.77	-0.385	5.50	-8.42
AKYW01_20296	N305	N	CDS	1	312454	313431	978	hrcA		Heat-inducible transcription repressor HrcA	0.600935	36992.00	325	21.85	27.69	10.46	36.00	30.77	33.23	11.08	10.77	26.15	63.69	10.15	-0.309	5.71	-9.88
AKYW01_20297	N305	N	CDS	2	313463	314089	627	grpE		nucleotide exchange factor for DnaK activity	0.688919	23982.00	208	37.50	21.16	5.77	51.92	23.56	24.52	13.46	24.04	25.96	66.35	7.69	-1.034	4.14	-24.67
AKYW01_20298	N305	Y	CDS	1	314158	315990	1833	dnaK		molecular chaperone, ATP-dependent	0.793112	66301.00	610	30.98	22.62	3.93	40.66	32.79	26.56	12.79	18.20	36.39	56.72	6.88	-0.523	4.39	-35.69
AKYW01_20299	N305	N	CDS	1	316126	317265	1140	dnaJ		co-factor of molecular chaperone	0.658222	41682.00	379	31.13	15.04	11.08	38.52	37.73	23.75	15.57	15.57	37.20	49.34	13.46	-0.778	5.79	-5.91
AKYW01_20300	N305	N	CDS	1	317269	318207	939	prmA	2.1.1.-	ribosomal protein L11 methyltransferase	0.580407	35473.00	312	31.09	23.72	11.86	36.54	31.41	32.05	12.50	18.59	30.45	58.97	10.58	-0.377	4.34	-29.19
AKYW01_20301	N305	N	CDS	2	318209	318961	753	rsmE	2.1.1.193	methylase of U1498 in 16S rRNA	0.611374	28361.00	250	27.20	26.00	9.60	36.00	30.40	33.60	12.40	14.80	30.80	57.20	12.00	-0.163	4.74	-7.98
AKYW01_20302	N305	N	CDS	2	318968	320314	1347	mtaB		tRNA N(6)-threonylcarbamoyladenosine (t(6)A) methylthiotransferase	0.664229	50845.00	448	29.46	23.66	10.04	36.61	31.92	31.47	14.51	14.96	31.47	54.69	13.84	-0.382	5.39	-11.53
AKYW01_20303	N305	N	CDS	3	320607	320783	177	rpsU		ribosomal protein S21	0.788875	6964.00	58	50.00	13.79	6.90	53.45	25.86	20.69	37.93	12.07	24.14	53.45	22.41	-1.452	11.75	15.00
AKYW01_20304	N305	N	CDS	2	321002	321709	708			conserved membrane protein of unknown function	0.512666	25952.00	235	16.17	38.72	9.36	23.83	28.51	47.66	8.09	8.09	28.94	60.00	11.06	0.808	5.69	-2.84
AKYW01_20305	N305	Y	CDS	1	321727	322716	990	floA		flotillin-like protein involved in membrane lipid rafts	0.723718	35141.00	329	25.53	27.35	5.47	30.70	36.78	32.52	12.77	12.77	36.47	54.71	8.82	0.128	5.68	-6.32
AKYW01_20306	N305	N	CDS	2	322733	323431	699			conserved exported protein of unknown function	0.586915	27225.00	232	41.38	18.97	5.17	49.57	25.43	25.00	21.98	19.40	23.71	65.52	10.78	-1.136	9.70	4.23
AKYW01_20307	N305	N	CDS	1	323734	324681	948	phoH		phosphate starvation-induced protein	0.558312	34873.00	315	28.57	26.98	7.94	34.92	32.38	32.70	15.24	13.33	30.48	59.37	10.16	-0.166	6.98	-1.24
AKYW01_20308	N305	N	CDS	1	324682	325149	468	rnrY		endonuclease involved in 70S ribosomes quality control	0.622107	17932.00	155	36.77	21.94	14.19	39.36	29.03	31.61	12.90	23.87	33.55	52.26	14.19	-0.475	4.08	-22.48
AKYW01_20309	N305	N	CDS	3	325152	325496	345		2.7.1.107	Diacylglycerol kinase	0.504364	12954.00	114	18.42	42.98	16.67	19.30	26.32	54.38	10.53	7.89	22.81	61.40	15.79	1.350	7.76	0.27
AKYW01_20310	N305	N	CDS	1	325507	325911	405	cdd	3.5.4.5	cytidine/deoxycytidine deaminase	0.590456	14947.00	134	23.88	15.67	12.69	29.85	42.54	27.61	11.19	12.69	38.06	47.02	14.93	-0.431	4.88	-4.06
AKYW01_20311	N305	N	CDS	1	325912	326811	900	era		maturation of 16S RNA and assembly of 30S ribosomal subunit GTPase	0.614181	34303.00	299	33.11	26.42	10.37	37.12	28.76	34.11	17.39	15.72	25.42	62.54	12.04	-0.354	6.52	-4.06
AKYW01_20312	N305	N	CDS	1	326839	327585	747	recO		DNA repair protein RecO	0.593315	28189.00	248	23.79	25.40	10.89	33.06	31.45	35.48	13.31	10.48	30.24	56.45	13.31	-0.078	8.89	3.25
AKYW01_20313	N305	Y	CDS	-1	327736	329127	1392	glyQS	6.1.1.14	Glycine--tRNA ligase	0.817602	53560.00	463	30.67	17.28	14.47	37.15	32.40	30.45	14.04	16.63	32.18	50.32	17.49	-0.589	4.74	-20.43
AKYW01_20314	N305	N	CDS	2	329546	330085	540	ccpN		negative regulator of gluconeogenesis	0.617023	20491.00	179	27.93	26.82	9.50	33.52	31.29	35.20	14.53	13.41	29.61	54.75	15.64	-0.101	8.16	0.98
AKYW01_20315	N305	N	CDS	3	330096	330914	819	ppsR		bifunctional ADP-dependent kinase-Pi-dependent pyrophosphorylase / positive regulator of gluconeogenesis	0.605878	30750.00	272	31.62	25.37	8.09	37.50	31.62	30.88	14.71	16.91	28.31	61.40	10.29	-0.335	4.85	-8.88
AKYW01_20316	N305	N	CDS	3	330975	332792	1818	dnaG	2.7.7.-	DNA primase	0.583166	69935.00	605	29.92	20.83	13.72	39.50	31.57	28.93	13.55	16.36	28.93	55.70	15.37	-0.582	4.70	-29.97
AKYW01_20317	N305	N	CDS	1	333016	334122	1107	sigA		RNA polymerase major sigma-43 factor (sigma-A)	0.70339	42123.00	368	36.96	23.91	6.52	43.75	26.36	29.89	16.85	20.11	29.62	58.15	12.23	-0.630	4.73	-17.38
AKYW01_20318	N305	N	CDS	2	334253	334930	678	trmK	2.1.1.217	tRNA (adenine(22)-N(1))-methyltransferase	0.593336	25451.00	225	26.67	29.33	8.45	37.33	28.45	34.22	13.78	12.89	26.22	64.89	8.89	-0.215	6.09	-5.43
AKYW01_20319	N305	N	CDS	1	334933	336033	1101			GTP cyclohydrolase 1 type 2 homolog	0.648351	41140.00	366	25.68	25.41	12.29	33.61	33.06	33.33	11.75	13.93	29.51	60.11	10.38	-0.191	4.73	-19.00
AKYW01_20320	N305	N	CDS	3	336147	337493	1347	cshB	3.6.4.13	ATP-dependent RNA helicase; cold shock	0.656315	51010.00	448	30.80	23.21	9.38	41.07	29.24	29.69	18.75	12.05	27.46	60.04	12.50	-0.554	10.13	18.03
AKYW01_20321	N305	N	CDS	3	337503	338393	891	nfo	3.1.21.2	type IV apurinic/apyrimidinic endonuclease	0.667818	33147.00	296	30.74	22.64	11.15	37.16	33.11	29.73	15.54	15.20	30.07	59.46	10.47	-0.465	5.75	-10.00
AKYW01_20322	N305	N	CDS	2	338519	339304	786	zurA		Zinc uptake system ATP-binding protein ZurA	0.636222	29138.00	261	27.59	26.82	10.73	34.48	31.80	33.72	15.71	11.88	28.73	61.69	9.58	-0.200	7.71	0.75
AKYW01_20323	N305	N	CDS	1	339337	340209	873			Zinc ABC transporter, inner membrane permease protein ZnuB	0.482603	31864.00	290	11.72	40.35	11.38	15.52	31.38	53.10	6.55	5.17	28.28	58.28	13.45	1.330	9.49	3.10
AKYW01_20324	N305	N	CDS	2	340196	340606	411	zur		transcriptional regulator (Zn[2+]-binding Fur family)	0.615687	15904.00	136	35.29	22.79	14.71	38.97	27.21	33.82	18.38	16.91	27.94	61.03	11.03	-0.517	6.07	-5.63
AKYW01_20325	N305	N	CDS	1	340882	341481	600	sodA	1.15.1.1	superoxide dismutase (Mn[2+]-dependent)	0.80459	22686.00	199	29.15	20.10	15.08	35.68	35.68	28.64	13.57	15.58	28.64	58.29	13.07	-0.576	4.86	-11.24
AKYW01_20326	N305	Y	CDS	1	341602	343677	2076	pbpA	3.4.-.-	transpeptidase (penicillin-binding protein 2A)	0.59967	77132.00	691	27.79	21.27	8.54	37.92	35.02	27.06	15.63	12.16	33.00	56.15	10.85	-0.601	9.73	16.76
AKYW01_20327	N305	N	CDS	2	343790	343939	150	rpmGA		ribosomal protein L33	0.774852	5866.00	49	38.78	12.24	6.12	51.02	24.49	24.49	26.53	12.25	26.53	57.14	16.33	-1.363	10.29	5.91
AKYW01_20328	N305	N	CDS	3	344094	344687	594		6.3.3.2	5-formyltetrahydrofolate cyclo-ligase	0.599978	22944.00	197	27.92	22.34	15.23	37.56	29.95	32.49	13.70	14.21	27.92	55.84	16.24	-0.394	5.33	-4.69
AKYW01_20329	N305	N	CDS	2	344699	346162	1464			Putative membrane peptidase, contains TPR repeat domain	0.589038	56823.00	487	23.61	26.90	16.02	31.62	28.13	40.25	13.76	9.86	25.05	57.70	17.25	0.057	9.55	9.87
AKYW01_20330	N305	N	CDS	3	346143	346346	204			Putative cytosolic protein	0.396749	8302.00	67	26.87	22.39	14.93	44.78	22.39	32.84	13.43	13.43	14.93	65.67	19.40	-0.716	6.62	-0.06
AKYW01_20331	N305	N	CDS	2	346343	347329	987	glcK	2.7.1.2, 2.7.1.59	glucose kinase	0.673203	35038.00	328	21.65	24.09	11.28	27.74	39.94	32.32	10.37	11.28	38.41	50.91	10.67	0.043	5.05	-9.77
AKYW01_20332	N305	N	CDS	1	347329	347658	330			conserved protein of unknown function	0.632154	12268.00	109	31.19	28.44	5.50	38.53	26.61	34.86	15.60	15.60	28.44	63.30	8.26	-0.302	5.75	-1.87
AKYW01_20333	N305	N	CDS	3	347655	348278	624		3.1.2.6	Hydroxyacylglutathione hydrolase	0.612381	23115.00	207	28.99	24.64	14.01	31.88	35.75	32.37	12.56	16.43	32.37	56.04	11.59	-0.249	4.50	-15.25
AKYW01_20334	N305	N	CDS	3	348330	349304	975			Late competence protein ComGA, access of DNA to ComEA	0.506209	36837.00	324	21.91	27.78	10.49	33.95	29.01	37.04	12.96	8.95	27.16	61.42	11.42	-0.054	8.91	6.28
AKYW01_20335	N305	N	CDS	1	349276	350346	1071			Late competence protein ComGB, access of DNA to ComEA	0.472027	41348.00	356	15.45	33.99	12.36	28.93	25.56	45.51	10.39	5.06	19.66	66.85	13.48	0.413	10.06	16.99
AKYW01_20336	N305	N	CDS	2	350360	350671	312	comGC		pilin-like component of the DNA transport membrane pilin platform	0.621448	11302.00	103	19.42	29.12	6.80	30.10	32.04	37.86	11.65	7.77	31.07	63.11	5.83	0.283	8.76	2.06
AKYW01_20337	N305	N	CDS	3	350661	351095	435			Prepilin-type cleavage/methylation N-terminal domain protein	0.514897	16614.00	144	24.30	32.64	9.72	35.42	22.92	41.67	15.28	9.03	22.92	63.19	13.89	0.195	10.36	8.10
AKYW01_20338	N305	N	CDS	1	351082	351381	300	comGE		Competence protein ComGE	0.479186	11080.00	99	20.20	26.26	7.07	31.31	32.32	36.36	14.14	6.06	33.33	60.61	6.06	0.004	9.93	6.90
AKYW01_20339	N305	N	CDS	2	351407	351796	390			Putative competence protein ComGF	0.575244	14968.00	129	25.58	34.11	8.53	34.11	23.25	42.64	13.95	11.63	24.03	62.79	13.18	0.208	9.43	2.10
AKYW01_20340	N305	N	CDS	2	351893	352039	147			protein of unknown function	0.506371	5752.00	48	20.83	29.17	20.83	25.00	37.50	37.50	12.50	8.33	25.00	56.25	18.75	0.148	8.84	1.09
AKYW01_20341	N305	N	CDS	3	352029	352553	525	aroK	2.7.1.71	Shikimate kinase	0.566817	20183.00	174	27.01	23.56	13.79	37.36	29.89	32.76	12.64	14.37	28.74	56.90	14.37	-0.363	4.87	-6.87
AKYW01_20342	N305	N	CDS	2	352712	353803	1092	gcvT	2.1.2.10	aminomethyltransferase (glycine cleavage system protein T)	0.705339	40412.00	363	27.82	23.69	9.09	36.64	31.95	31.40	12.12	15.70	33.33	55.37	11.29	-0.332	4.54	-16.78
AKYW01_20343	N305	N	CDS	3	353823	355169	1347	gcvPA	1.4.4.2	glycine decarboxylase (subunit 1) (glycine cleavage system protein P)	0.694986	49619.00	448	25.67	22.77	10.94	33.26	35.94	30.80	11.83	13.84	34.82	53.12	12.05	-0.197	4.78	-17.38
AKYW01_20344	N305	N	CDS	1	355162	356634	1473	gcvPB	1.4.4.2	glycine decarboxylase (subunit 2) (glycine cleavage system protein P)	0.688818	54721.00	490	29.59	20.61	11.63	34.08	37.55	28.37	14.69	14.90	31.63	55.51	12.86	-0.448	5.52	-13.79
AKYW01_20345	N305	Y	CDS	-1	356998	357384	387	yqhL		putative sulfur transferase	0.545695	14786.00	128	27.34	24.22	11.72	36.72	31.25	32.03	19.53	7.81	27.34	55.47	17.19	-0.319	10.48	13.11
AKYW01_20346	N305	N	CDS	2	357542	358372	831	lipM	2.3.1.181	protein octanoyltransferase	0.56752	31845.00	276	30.80	21.38	11.96	37.32	31.16	31.52	14.85	15.94	27.90	56.52	15.58	-0.474	5.15	-6.66
AKYW01_20347	N305	N	CDS	-3	358484	359803	1320			transposase	0.532188	51465.00	439	29.84	21.64	12.76	38.73	28.47	32.80	20.27	9.57	27.11	54.90	18.00	-0.489	10.38	39.06
AKYW01_30001	N305	N	CDS	-2	361827	363161	1335			Virulence-associated cell-wall-anchored protein SasG (LPXTG motif), binding to squamous nasal epithelial cells	0.604697	48970.00	444	28.15	17.57	9.01	38.74	37.39	23.87	15.09	13.06	36.71	52.03	11.26	-0.751	9.16	3.59
AKYW01_30002	N305	N	CDS	-1	363466	363822	357	sarT		HTH-type transcriptional regulator SarT	0.662487	13986.00	118	31.36	28.81	11.86	39.83	24.57	35.59	20.34	11.02	22.88	61.86	15.25	-0.393	9.99	9.06
AKYW01_30003	N305	N	CDS	3	364146	364889	744	sarU		HTH-type transcriptional regulator SarU	0.533177	29726.00	247	29.55	27.53	14.98	39.68	22.27	38.06	19.03	10.53	19.03	61.13	19.84	-0.236	10.34	20.04
AKYW01_30004	N305	N	CDS	-2	365100	365966	867	gtaB	2.7.7.9	UTP-glucose-1-phosphate uridylyltransferase	0.562548	32454.00	288	31.95	23.61	9.38	37.50	33.33	29.17	15.28	16.67	28.82	59.03	12.15	-0.402	5.07	-8.50
AKYW01_30005	N305	N	CDS	-3	366146	369010	2865	fnbB		Fibronectin-binding protein B	0.634473	105005.00	954	31.03	17.09	9.43	37.73	41.51	20.75	12.47	18.55	34.38	57.55	8.07	-0.889	4.35	-83.27
AKYW01_30006	N305	N	CDS	-1	369691	372780	3090	fnbA		Fibronectin-binding protein A	0.639984	112608.00	1029	28.86	16.62	8.55	38.00	42.27	19.73	11.27	17.59	35.47	57.24	7.29	-0.905	4.29	-87.55
AKYW01_30007	N305	N	CDS	-2	372915	373064	150			conserved protein of unknown function	0.640781	6017.00	49	32.65	22.45	14.29	46.94	20.41	32.65	22.45	10.20	20.41	59.18	20.41	-0.806	9.96	5.87
AKYW01_30008	N305	N	CDS	-1	373249	374607	1359	gntP		gluconate/proton permease	0.5708	48093.00	452	12.61	35.18	9.07	15.49	37.61	46.90	7.30	5.31	33.19	57.97	8.85	1.020	9.26	2.65
AKYW01_30009	N305	N	CDS	-2	374724	376277	1554	gntK	2.7.1.12	D-gluconate kinase	0.537279	57947.00	517	23.98	23.60	12.38	29.21	36.94	33.85	11.61	12.38	33.27	53.58	13.15	-0.098	5.13	-16.93
AKYW01_30010	N305	N	CDS	-3	376301	376981	681	gntR		transcriptional regulator (GntR-gluconate)	0.529578	26567.00	226	30.09	20.80	14.60	38.05	26.99	34.95	15.93	14.16	23.01	62.39	14.60	-0.446	6.35	-5.06
AKYW01_30011	N305	N	CDS	-3	377135	377899	765			Transcriptional regulator, MerR family	0.511867	29184.00	254	22.44	24.02	11.42	32.28	34.25	33.46	14.96	7.48	27.95	59.84	12.20	-0.264	9.55	11.30
AKYW01_30012	N305	N	CDS	-1	378064	378756	693	ywaC	2.7.6.5	GTP pyrophosphokinase YwaC	0.527423	27160.00	230	36.52	26.96	12.18	39.56	26.96	33.48	18.26	18.26	23.48	63.04	13.48	-0.463	5.60	-9.18
AKYW01_30013	N305	N	CDS	-2	378987	379403	417			conserved protein of unknown function	0.624231	15944.00	138	36.96	15.22	11.59	43.48	31.88	24.64	16.67	20.29	27.54	60.14	12.32	-0.912	4.71	-7.70
AKYW01_30014	N305	N	CDS	-2	379542	381365	1824			putative membrane protein	0.545837	68069.00	607	18.45	29.16	11.53	26.20	33.77	40.03	10.05	8.40	28.83	57.83	13.34	0.394	7.38	-0.15
AKYW01_30015	N305	N	CDS	2	381869	381991	123			conserved protein of unknown function	0.536411	4862.00	40	22.50	15.00	20.00	32.50	37.50	30.00	20.00	2.50	25.00	52.50	22.50	-0.653	10.60	6.08
AKYW01_30016	N305	N	CDS	-3	382274	383551	1278			Glucarate transporter	0.692689	47556.00	425	14.35	27.53	16.47	19.29	35.53	45.17	8.71	5.65	30.59	50.35	19.06	0.678	10.02	9.37
AKYW01_30017	N305	N	CDS	2	384098	384709	612	apl		Alkaline phosphatase-like protein	0.515759	23390.00	203	18.23	36.45	14.78	20.20	30.54	49.26	13.30	4.93	25.61	54.19	20.20	0.833	10.62	14.15
AKYW01_30018	N305	N	CDS	-3	384806	385969	1164			major facilitator family transporter	0.487343	43056.00	387	12.15	38.24	13.95	17.31	32.30	50.39	7.75	4.39	28.68	55.04	16.28	1.097	9.77	10.93
AKYW01_30019	N305	N	CDS	-2	385962	386426	465			Transcriptional regulator, MarR family	0.607293	18185.00	154	40.26	26.62	9.09	49.35	18.18	32.47	20.13	20.13	18.83	70.78	10.39	-0.714	5.75	-3.61
AKYW01_30020	N305	N	CDS	1	386860	387555	696			ABC transporter ATP-binding protein	0.578334	25800.00	231	26.84	28.57	7.36	37.23	28.14	34.63	14.29	12.55	26.84	65.80	7.36	-0.190	7.81	0.39
AKYW01_30021	N305	N	CDS	2	387557	388327	771			Membrane spanning protein	0.667701	28899.00	256	12.50	34.38	14.84	19.92	32.03	48.05	7.81	4.69	27.73	57.42	14.84	0.869	9.75	6.12
AKYW01_30022	N305	N	CDS	3	388701	390665	1965	fbp	3.1.3.11	fructose-1,6-bisphosphatase	0.592212	76088.00	654	31.50	24.01	12.54	38.23	30.58	31.19	16.05	15.44	26.76	59.02	14.22	-0.520	6.04	-13.58
AKYW01_30023	N305	N	CDS	1	391009	392088	1080			putative membrane protein	0.521153	39491.00	359	12.54	32.59	15.88	14.21	39.56	46.24	9.19	3.34	33.15	51.25	15.60	0.952	10.15	11.90
AKYW01_30024	N305	N	CDS	-2	392193	392786	594	yodD	3.1.-.-	putative hydrolase	0.568697	21768.00	197	25.89	25.38	10.66	31.98	35.53	32.49	11.17	14.72	30.97	56.85	12.18	-0.147	4.54	-11.52
AKYW01_30025	N305	N	CDS	-2	392808	393776	969	mhqA	1.13.11.-	Putative ring-cleaving dioxygenase MhqA	0.593844	36202.00	322	28.88	20.81	14.91	33.54	36.96	29.50	12.73	16.15	31.37	53.42	15.22	-0.416	4.59	-20.96
AKYW01_30026	N305	N	CDS	-3	393854	394288	435			Transcriptional regulator, MarR family	0.541617	16497.00	144	30.56	23.61	7.64	39.58	29.17	31.25	15.97	14.58	31.94	55.55	12.50	-0.447	8.43	1.04
AKYW01_30027	N305	N	CDS	3	394515	394799	285			acetyltransferase (GNAT) family protein	0.694839	10536.00	94	31.91	22.34	10.64	41.49	29.79	28.72	13.83	18.09	30.85	59.57	9.57	-0.559	4.55	-6.78
AKYW01_30028	N305	N	CDS	2	394970	395530	561			protein of unknown function	0.590859	20769.00	186	25.27	21.51	13.44	29.03	39.78	31.18	12.90	12.37	37.63	50.54	11.83	-0.337	5.76	-7.17
AKYW01_30029	N305	N	CDS	3	395499	395804	306			protein of unknown function	0.674067	11548.00	101	24.75	15.84	21.78	27.72	47.52	24.75	14.85	9.90	35.64	51.48	12.87	-0.621	6.42	-5.06
AKYW01_30030	N305	N	CDS	-3	395924	396595	672	hypO	1.5.1.39	NAD(P)H-flavin oxidoreductase (nitroreductase)	0.586928	25360.00	223	26.91	18.39	13.01	34.53	35.43	30.04	13.45	13.45	34.08	52.02	13.90	-0.437	5.62	-5.50
AKYW01_30031	N305	N	CDS	1	396865	397857	993	ldhD	1.1.1.28	D-lactate dehydrogenase	0.735147	36640.00	330	26.36	22.42	11.21	32.43	37.57	30.00	12.42	13.94	36.67	51.21	12.12	-0.194	4.90	-11.40
AKYW01_30032	N305	N	CDS	-2	398106	398906	801			Hydrolase (HAD superfamily)	0.495046	30506.00	266	28.95	20.68	12.78	38.35	30.83	30.83	13.54	15.41	31.20	55.26	13.53	-0.443	4.85	-10.49
AKYW01_30033	N305	N	CDS	2	399227	399862	636	liaL		ABC transporter for regulatory peptide LiaD* (ATP-binding protein)	0.613197	24080.00	211	24.64	29.86	9.95	39.81	24.65	35.55	12.80	11.85	25.12	66.35	8.53	-0.270	6.52	-1.69
AKYW01_30034	N305	N	CDS	1	399877	400599	723	liaM		permease for export of regulatory peptide LiaD*	0.51131	27530.00	240	12.08	38.33	17.92	18.33	28.75	52.92	7.92	4.17	23.33	57.92	18.75	1.098	9.74	7.96
AKYW01_30035	N305	Y	CDS	-2	400761	401381	621	srtA	3.4.22.70	Sortase A	0.666636	23586.00	206	34.95	19.42	9.71	43.20	31.07	25.73	18.93	16.02	29.61	59.22	11.17	-0.807	9.11	3.23
AKYW01_30036	N305	N	CDS	-1	401305	401460	156			conserved protein of unknown function	0.512278	5772.00	51	21.57	21.57	13.73	25.49	35.29	39.22	11.77	9.80	35.29	50.98	13.73	0.047	7.18	-0.09
AKYW01_30037	N305	N	CDS	1	401575	402066	492	pitA	2.3.1.-	L-methionine sulfoximine/L-methionine sulfone acetyltransferase	0.529299	18543.00	163	25.15	21.47	17.79	30.06	39.26	30.67	14.11	11.04	32.51	49.69	17.79	-0.144	7.18	-0.45
AKYW01_30038	N305	N	CDS	-3	402287	402433	147			conserved protein of unknown function	0.374991	5493.00	48	27.08	16.67	12.50	41.67	31.25	27.08	12.50	14.58	31.25	52.08	16.67	-0.835	4.80	-1.06
AKYW01_30039	N305	N	CDS	-2	402981	403880	900	sdaAA	4.3.1.17	L-serine dehydratase (alpha chain)	0.607351	30936.00	299	22.41	21.07	5.69	26.76	43.48	29.77	9.36	13.04	44.82	47.49	7.69	0.100	4.43	-15.76
AKYW01_30040	N305	N	CDS	-1	403894	404574	681		4.3.1.17	L-serine dehydratase, beta subunit	0.677486	24530.00	226	26.11	24.78	9.73	31.42	37.61	30.97	12.39	13.72	37.17	54.87	7.96	-0.155	4.93	-10.44
AKYW01_30041	N305	N	CDS	-2	404577	405620	1044			Transcriptional regulator pfoR	0.523158	35991.00	347	8.93	36.60	8.64	14.70	39.19	46.11	5.47	3.46	35.45	56.20	8.36	1.158	8.92	4.87
AKYW01_30042	N305	N	CDS	1	406171	406374	204			conserved protein of unknown function	0.520846	7529.00	67	19.40	32.84	20.90	13.43	46.27	40.30	14.93	4.48	32.84	56.72	10.45	0.506	7.98	0.63
AKYW01_30043	N305	N	CDS	3	406530	407492	963	ydeD		Uncharacterized transporter YdeD	0.535799	35628.00	320	12.19	36.88	14.38	16.56	33.44	50.00	8.12	4.06	29.06	54.69	16.25	1.048	10.01	9.30
AKYW01_30044	N305	N	CDS	-3	407573	408541	969		3.1.1.-	Esterase/lipase	0.585273	36794.00	322	26.71	23.60	14.91	31.37	36.65	31.99	15.53	11.18	27.33	57.77	14.91	-0.264	8.88	3.10
AKYW01_30045	N305	N	CDS	-3	408674	409018	345			Thioredoxin	0.571078	13200.00	114	26.32	25.44	13.16	35.97	25.44	38.60	13.16	13.16	21.05	67.55	11.40	-0.193	5.44	-6.47
AKYW01_30046	N305	N	CDS	-1	409060	409470	411			Acyl-CoA thioester hydrolase, YbgC/YbaW family	0.52225	15427.00	136	23.53	25.73	13.24	28.68	34.56	36.77	13.23	10.29	29.41	57.35	13.24	0.016	7.66	0.31
AKYW01_30047	N305	Y	CDS	-2	409836	411935	2100	ptsG	2.7.1.199	phosphotransferase system (PTS) glucose-specific enzyme IICBA component	0.679609	75564.00	699	19.74	27.76	11.73	23.18	38.05	38.77	9.87	9.87	33.05	55.51	11.45	0.414	5.61	-13.71
AKYW01_30048	N305	Y	CDS	-2	412203	413942	1740	ydaP		Putative thiamine pyrophosphate-containing protein YdaP	0.714993	63542.00	579	25.39	24.01	9.67	32.47	36.79	30.74	13.82	11.57	33.85	56.13	10.02	-0.169	7.75	1.03
AKYW01_30049	N305	N	CDS	-1	413989	414678	690	yxaC		putative murein hydrolase export regulator	0.507423	24982.00	229	12.66	33.62	12.66	17.03	38.43	44.54	7.86	4.80	32.31	54.15	13.54	0.852	9.41	4.21
AKYW01_30050	N305	N	CDS	-3	414671	415066	396	cidA		Holin-like protein CidA	0.487275	14712.00	131	16.79	38.93	15.27	18.32	30.53	51.14	10.69	6.11	24.43	62.59	12.98	1.050	9.01	2.30
AKYW01_30051	N305	N	CDS	-1	415279	416157	879			LysR family regulatory protein CidR	0.518172	33400.00	292	28.77	27.40	11.99	34.93	30.14	34.93	14.38	14.38	27.05	61.99	10.96	-0.228	5.57	-9.97
AKYW01_30052	N305	N	CDS	2	416324	416542	219			conserved protein of unknown function	0.571961	8321.00	72	20.83	22.22	15.28	31.95	31.94	36.11	8.33	12.50	27.78	54.17	18.06	-0.240	4.35	-3.96
AKYW01_30053	N305	Y	CDS	1	416932	417363	432			Secretory antigen SsaA	0.662507	16851.00	143	22.38	16.09	20.28	32.87	41.26	25.88	18.88	3.50	27.97	46.85	25.18	-0.590	10.61	19.20
AKYW01_30054	N305	N	CDS	-2	417501	418781	1281	hmgA	1.1.1.34	3-hydroxy-3-methylglutaryl-coenzyme A reductase	0.5872	46320.00	426	26.06	25.35	6.81	34.04	35.21	30.75	13.14	12.91	34.51	56.34	9.15	-0.128	5.84	-8.11
AKYW01_30055	N305	N	CDS	1	419035	420201	1167	mvaS	2.3.3.10	Hydroxymethylglutaryl-CoA synthase	0.747752	43157.00	388	26.80	20.36	12.63	32.99	39.18	27.84	12.11	14.69	36.34	49.23	14.43	-0.295	4.67	-18.33
AKYW01_30056	N305	N	CDS	-2	420366	420887	522	ogt	2.1.1.63	Methylated-DNA--protein-cysteine methyltransferase	0.430532	18969.00	173	23.12	23.12	9.83	30.06	39.88	30.06	12.72	10.40	34.10	55.49	10.40	-0.288	8.19	1.16
AKYW01_30057	N305	N	CDS	3	421296	423401	2106	clpL		ATP-dependent Clp protease ATP-binding subunit ClpL	0.701501	77749.00	701	29.82	23.25	6.85	40.66	30.81	28.53	13.27	16.55	33.95	55.78	10.27	-0.506	4.61	-33.03
AKYW01_30058	N305	N	CDS	-1	423463	423633	171			Virus attachment p12 family protein	0.560117	6410.00	56	23.21	26.79	16.07	28.57	30.36	41.07	16.07	7.14	30.36	51.79	17.86	0.234	9.29	3.90
AKYW01_30059	N305	N	CDS	-1	423646	425640	1995	feoB		Fe(2+) transporter FeoB	0.537723	74387.00	664	17.92	29.37	12.95	24.85	34.34	40.81	9.94	7.98	29.22	56.48	14.31	0.351	8.37	3.63
AKYW01_30060	N305	N	CDS	-2	425652	425879	228			FeoA domain protein	0.531094	8482.00	75	26.67	24.00	6.67	37.33	25.33	37.33	14.67	12.00	30.67	60.00	9.33	-0.091	7.92	0.85
AKYW01_30061	N305	N	CDS	-3	426095	428584	2490	ydfJ		Membrane protein YdfJ	0.534121	91199.00	829	23.16	27.74	10.37	29.19	34.02	36.79	12.42	10.74	33.90	55.85	10.25	0.167	7.54	0.34
AKYW01_30062	N305	N	CDS	2	428729	429277	549			TetR family regulatory protein	0.546991	21854.00	182	34.62	25.27	14.29	43.41	21.43	35.16	16.48	18.13	25.27	59.34	15.38	-0.523	4.96	-8.56
AKYW01_30063	N305	N	CDS	-2	429354	429497	144			conserved protein of unknown function	0.56001	5580.00	47	23.40	25.53	23.40	27.66	27.66	44.68	17.02	6.38	27.66	51.06	21.28	0.245	9.79	3.12
AKYW01_30064	N305	N	CDS	-2	429633	431177	1545	putC	1.2.1.88	1-pyrroline-5-carboxylate dehydrogenase	0.714425	56803.00	514	28.60	21.01	10.89	34.24	35.60	30.16	13.04	15.56	34.83	52.72	12.45	-0.290	4.72	-19.49
AKYW01_30065	N305	N	CDS	-3	431171	431305	135			conserved protein of unknown function	0.494901	5021.00	44	29.54	22.73	9.09	38.64	27.27	34.09	22.73	6.82	29.54	63.64	6.82	-0.616	10.41	5.06
AKYW01_30066	N305	N	CDS	-2	431367	431966	600		2.3.1.79	Maltose O-acetyltransferase	0.555	22092.00	199	26.13	20.10	12.56	33.17	36.68	30.15	13.07	13.07	35.18	53.27	11.56	-0.445	5.55	-6.60
AKYW01_30067	N305	N	CDS	1	432205	432396	192			conserved protein of unknown function	0.589753	7258.00	63	28.57	26.98	11.11	38.10	25.40	36.51	14.29	14.29	30.16	58.73	11.11	-0.233	5.58	-1.82
AKYW01_30068	N305	N	CDS	3	432636	435044	2409	copA	3.6.3.54	copper [Cu(I)] transporter ATPase	0.599343	86581.00	802	22.32	26.56	7.85	28.43	38.40	33.17	11.47	10.85	36.78	55.36	7.85	0.105	6.12	-12.59
AKYW01_30069	N305	N	CDS	3	435324	435530	207	copZ		copper insertion chaperone and transporter component	0.764101	7229.00	68	23.53	23.53	4.41	36.77	32.35	30.88	5.88	17.65	41.18	55.88	2.94	-0.250	3.75	-9.03
AKYW01_30070	N305	N	CDS	-3	435620	436648	1029	ldhD	1.1.1.28	D-lactate dehydrogenase	0.544333	38260.00	342	28.66	25.44	11.11	34.80	33.92	31.29	14.33	14.33	32.75	54.68	12.57	-0.224	5.64	-8.22
AKYW01_30071	N305	N	CDS	-2	436641	437795	1155	mtnE	2.6.1.-	Transaminase MtnE	0.570942	42702.00	384	24.48	21.09	13.54	31.51	39.32	29.17	11.72	12.76	33.07	53.12	13.80	-0.291	5.02	-11.38
AKYW01_30072	N305	N	CDS	-2	438222	439730	1509	crtN	1.3.8.-	4,4'-diapophytoene desaturase (4,4'-diaponeurosporene-forming)	0.569471	56677.00	502	26.29	22.71	13.15	31.08	36.65	32.27	12.75	13.55	32.47	52.79	14.74	-0.170	5.15	-14.15
AKYW01_30073	N305	N	CDS	-3	439742	440605	864	crtM	2.5.1.96	4,4'-diapophytoene synthase	0.620129	34192.00	287	32.40	21.95	18.12	37.63	29.97	32.41	16.73	15.68	26.13	55.75	18.12	-0.449	6.01	-9.89
AKYW01_30074	N305	N	CDS	-3	440642	441769	1128	crtQ	2.4.1.-	4,4'-diaponeurosporenoate glycosyltransferase	0.522875	42451.00	375	21.33	23.20	15.20	26.67	38.40	34.93	14.40	6.93	33.07	50.40	16.53	-0.045	9.78	14.91
AKYW01_30075	N305	N	CDS	-1	441775	443268	1494	crtP	1.14.99.-	4,4'-diaponeurosporene oxygenase	0.54558	57150.00	497	26.76	21.33	15.70	33.60	37.22	29.18	15.29	11.47	28.17	55.53	16.30	-0.488	7.94	1.69
AKYW01_30076	N305	N	CDS	-3	443261	443758	498	crtO	2.3.1.-	Glycosyl-4,4'-diaponeurosporenoate acyltransferase	0.501026	20295.00	165	29.09	26.06	18.18	36.36	24.24	39.39	22.42	6.67	15.76	61.82	22.43	-0.299	10.89	20.48
AKYW01_30077	N305	N	CDS	-3	443924	444691	768	ssaA		Staphylococcal secretory antigen SsaA	0.777391	27588.00	255	8.63	10.59	17.65	25.88	59.22	14.90	5.88	2.75	45.10	38.43	16.47	-0.719	8.25	1.55
AKYW01_30078	N305	N	CDS	-3	445052	446863	1812	oatA	2.3.1.-	O-acetyltransferase OatA	0.487827	69047.00	603	23.38	29.52	15.09	27.86	32.34	39.80	14.59	8.79	27.20	56.05	16.75	0.227	10.00	24.89
AKYW01_30079	N305	N	CDS	-2	447375	447863	489			acetyltransferase (GNAT) family protein	0.571451	19061.00	162	29.01	24.07	12.96	43.21	23.46	33.33	15.43	13.58	23.46	59.88	16.67	-0.544	8.38	1.13
AKYW01_30080	N305	N	CDS	-3	448139	448840	702	isaA	3.2.-.-	putative transglycosylase IsaA	0.872921	24177.00	233	12.02	13.30	12.45	24.46	55.79	19.74	6.87	5.15	49.36	39.91	10.73	-0.338	6.63	-2.37
AKYW01_30081	N305	N	CDS	-1	449449	450504	1056			Membrane protein	0.554202	36972.00	351	9.69	34.76	10.83	12.54	39.89	47.58	6.27	3.42	34.76	53.85	11.40	1.212	10.12	7.27
AKYW01_30082	N305	N	CDS	2	450896	451483	588			Transcriptional regulator, TetR family	0.560412	22206.00	195	27.18	26.15	11.79	33.85	30.77	35.38	13.85	13.33	31.79	55.90	12.31	-0.073	5.88	-5.47
AKYW01_30083	N305	N	CDS	1	451861	452181	321			conserved protein of unknown function	0.406718	12472.00	106	26.41	23.58	16.98	32.08	36.79	31.13	16.98	9.43	27.36	54.72	17.92	-0.345	9.30	3.39
AKYW01_30084	N305	N	CDS	1	452401	452631	231			conserved protein of unknown function	0.637104	8824.00	76	27.63	26.32	7.89	42.10	27.63	30.27	14.47	13.16	25.00	63.16	11.84	-0.564	7.52	0.09
AKYW01_30085	N305	N	CDS	-3	453035	453412	378			conserved protein of unknown function	0.535098	14114.00	125	20.80	24.00	12.00	36.00	27.20	36.80	10.40	10.40	24.80	65.60	9.60	-0.202	5.54	-3.69
AKYW01_30086	N305	N	CDS	-2	453429	454250	822			ActVA 4 protein	0.570443	30573.00	273	26.37	24.91	9.89	34.43	32.97	32.60	12.82	13.55	30.04	58.97	10.99	-0.239	5.22	-7.42
AKYW01_30087	N305	N	CDS	-1	454270	454569	300			conserved protein of unknown function	0.564754	11555.00	99	29.29	23.23	12.12	37.38	29.29	33.33	14.14	15.15	26.26	59.60	14.14	-0.443	5.14	-3.78
AKYW01_30088	N305	N	CDS	3	454701	455258	558			Transcriptional regulator, TetR family	0.519162	22292.00	185	32.97	22.16	17.84	40.54	26.49	32.97	15.68	17.30	26.49	53.51	20.00	-0.511	4.96	-8.56
AKYW01_30089	N305	N	CDS	1	455251	455955	705			Short chain dehydrogenase	0.586973	24903.00	234	17.95	22.65	7.69	28.63	41.88	29.49	8.97	8.97	37.61	53.42	8.97	-0.127	5.81	-1.87
AKYW01_30090	N305	N	CDS	3	456042	457052	1011		4.1.1.-	5-carboxyvanillic acid decarboxylase	0.61238	38053.00	336	25.30	21.43	15.18	32.44	36.01	31.55	11.61	13.69	29.17	56.25	14.58	-0.269	4.76	-16.25
AKYW01_30091	N305	N	CDS	1	457072	457902	831			Predicted hydrolase/acyltransferase	0.571702	30952.00	276	28.26	21.74	11.96	32.97	37.68	29.35	12.32	15.94	34.06	53.26	12.68	-0.419	4.53	-16.34
AKYW01_30092	N305	N	CDS	-2	458049	458939	891	cobW		GTP-binding protein	0.507418	32797.00	296	23.65	26.35	10.81	27.37	35.47	37.16	12.16	11.49	32.43	59.12	8.45	0.118	5.99	-7.62
AKYW01_30093	N305	N	CDS	-2	459036	460382	1347			putative ferrous iron transporter protein B	0.455194	50057.00	448	14.29	33.04	12.05	19.64	35.27	45.09	9.38	4.91	29.69	59.38	10.94	0.618	8.65	5.94
AKYW01_30094	N305	N	CDS	-3	460370	461476	1107		1.-.-.-	Putative flavoprotein monooxygenase	0.585251	41090.00	368	22.55	19.02	15.49	29.35	42.12	28.53	10.87	11.69	36.69	49.46	13.86	-0.294	5.06	-16.02
AKYW01_30095	N305	N	CDS	-3	461771	462067	297			Putative EsaC protein analog (Listeria type 3)	0.644175	11534.00	98	28.57	22.45	12.25	41.84	25.51	32.65	9.18	19.39	22.45	62.24	15.31	-0.521	4.02	-10.05
AKYW01_30096	N305	N	CDS	-1	462055	462426	372			conserved protein of unknown function	0.471979	14908.00	123	41.46	16.26	11.38	50.41	24.39	25.20	20.32	21.14	23.58	61.79	14.63	-1.180	5.32	-5.52
AKYW01_30097	N305	N	CDS	-2	462438	462716	279			conserved protein of unknown function	0.582646	9788.00	92	23.91	17.39	3.26	38.05	36.96	25.00	9.78	14.13	44.57	52.18	3.26	-0.561	4.36	-4.96
AKYW01_30098	N305	N	CDS	-3	463058	463924	867		2.7.1.-	Fructosamine-3-kinase	0.556303	32983.00	288	29.17	20.14	15.63	34.03	35.76	30.21	13.19	15.97	32.99	49.31	17.71	-0.465	4.68	-16.21
AKYW01_30099	N305	N	CDS	3	464142	465206	1065	pyrD	1.3.5.2	Dihydroorotate dehydrogenase (quinone)	0.612507	39491.00	354	24.58	22.88	11.86	31.92	35.88	32.20	13.84	10.73	31.36	56.21	12.43	-0.223	8.57	2.71
AKYW01_30100	N305	N	CDS	1	465361	465636	276			conserved protein of unknown function	0.642988	10700.00	91	36.26	19.78	6.59	48.35	23.08	28.57	17.58	18.68	26.37	63.74	9.89	-0.919	5.22	-1.90
AKYW01_30101	N305	N	CDS	-2	465822	466544	723	queH	1.17.99.6	Epoxyqueuosine reductase QueH	0.578326	27729.00	240	29.58	18.33	13.33	38.33	31.25	30.42	16.25	13.33	28.75	55.83	15.42	-0.474	8.12	2.82
AKYW01_30102	N305	N	CDS	2	466898	467347	450			putative PhnB protein; DNA binding 3-demethylubiquinone-9 3-methyltransferase domain protein	0.686366	16920.00	149	30.87	18.12	15.44	35.57	34.23	30.20	12.08	18.79	33.56	51.68	14.76	-0.380	4.29	-13.67
AKYW01_30103	N305	N	CDS	-1	467428	468015	588			Transcriptional regulator, TetR family	0.584652	23094.00	195	30.26	25.64	13.85	38.46	26.15	35.38	15.38	14.87	24.62	61.03	14.36	-0.366	5.79	-7.23
AKYW01_30104	N305	N	CDS	2	468158	469840	1683			Predicted acyl esterase/dipeptidyl-peptidase	0.632289	64346.00	560	28.03	18.93	14.64	35.18	35.54	29.29	13.93	14.11	29.28	55.89	14.82	-0.631	5.49	-17.36
AKYW01_30105	N305	N	CDS	-3	469949	470587	639			LPXTG cell wall anchor domain-containing protein	0.551543	23329.00	212	26.41	25.94	5.19	40.09	29.25	30.66	16.04	10.38	28.77	66.98	4.25	-0.465	10.04	6.49
AKYW01_30106	N305	N	CDS	-3	470921	471304	384	panD	4.1.1.11	aspartate 1-decarboxylase	0.605019	14002.00	127	25.98	29.92	5.51	35.43	29.13	35.43	11.81	14.17	27.56	64.57	7.87	0.020	4.75	-5.77
AKYW01_30107	N305	N	CDS	-2	471306	472157	852	panC	6.3.2.1	pantothenate synthetase	0.565206	31442.00	283	27.56	27.91	10.25	31.80	33.57	34.63	13.07	14.49	30.39	58.30	11.31	-0.013	4.96	-12.15
AKYW01_30108	N305	N	CDS	-1	472150	472968	819	panB	2.1.2.11	ketopantoate hydroxymethyltransferase	0.662185	29204.00	272	23.16	25.00	8.82	29.78	38.97	31.25	11.77	11.40	34.93	58.09	6.99	-0.009	5.85	-6.25
AKYW01_30109	N305	N	CDS	1	473041	473901	861		1.1.1.169	2-dehydropantoate 2-reductase	0.521494	32349.00	286	21.33	27.27	12.59	29.72	37.06	33.22	11.19	10.14	31.12	55.95	12.94	-0.055	6.07	-8.08
AKYW01_30110	N305	N	CDS	-3	473987	474691	705	aldB	4.1.1.5	Alpha-acetolactate decarboxylase	0.562611	26377.00	234	29.06	20.51	14.96	33.76	35.90	30.34	13.68	15.38	30.77	55.56	13.67	-0.343	4.91	-13.97
AKYW01_30111	N305	N	CDS	-2	474969	475928	960	lctE	1.1.1.27	L-lactate dehydrogenase	0.716222	34381.00	319	24.45	25.70	8.78	30.41	38.87	30.72	10.66	13.79	37.62	53.29	9.09	-0.050	4.54	-14.58
AKYW01_30112	N305	N	CDS	1	476380	476499	120			protein of unknown function	0.647408	4765.00	39	17.95	23.08	17.95	33.33	25.64	41.02	17.95	0.00	20.51	58.97	20.51	-0.195	10.37	5.96
AKYW01_30113	N305	N	CDS	2	476615	478063	1449			Amino acid transporter	0.68071	51818.00	482	13.69	30.91	13.90	16.39	41.08	42.53	8.51	5.19	33.61	51.04	15.35	0.837	9.73	7.83
AKYW01_30114	N305	N	CDS	-2	478143	479480	1338		5.1.1.21	Isoleucine 2-epimerase	0.537467	49082.00	445	23.82	22.02	12.81	27.86	41.35	30.79	12.14	11.68	35.73	50.79	13.48	-0.115	5.91	-10.22
AKYW01_30115	N305	N	CDS	2	479738	480154	417			conserved membrane protein of unknown function	0.520362	16370.00	138	13.04	38.41	22.46	13.77	27.54	58.70	9.42	3.62	18.84	59.42	21.74	1.288	9.11	3.33
AKYW01_30116	N305	N	CDS	1	480277	481167	891	fda	4.1.2.13	Fructose-bisphosphate aldolase class 1	0.78998	33005.00	296	32.43	23.99	6.42	41.55	28.72	29.73	14.19	18.24	30.07	61.15	8.78	-0.476	4.56	-14.68
AKYW01_30117	N305	Y	CDS	-3	481361	482857	1497	mqo	1.1.5.4	putative malate:quinone oxidoreductase 2	0.756019	55935.00	498	27.31	20.88	11.45	34.14	35.74	30.12	14.26	13.05	29.72	57.83	12.45	-0.431	6.52	-5.04
AKYW01_30118	N305	N	CDS	3	483153	483482	330			conserved protein of unknown function	0.484347	12635.00	109	17.43	41.28	12.84	24.77	27.52	47.70	13.76	3.67	21.10	64.22	14.68	0.695	10.51	8.21
AKYW01_30119	N305	N	CDS	-3	483542	485161	1620	ytcI	6.2.1.-	putative acyl-coenzyme A synthetase	0.589083	60646.00	539	27.09	21.71	12.25	32.84	37.11	30.06	13.54	13.54	32.84	54.17	12.99	-0.357	5.64	-13.05
AKYW01_30120	N305	N	CDS	-2	485334	485777	444			conserved protein of unknown function	0.57368	17581.00	147	33.33	21.77	16.33	40.82	29.93	29.25	18.37	14.97	25.85	55.10	19.05	-0.718	6.88	-1.48
AKYW01_30121	N305	N	CDS	-2	486057	486269	213			Cytosolic protein	0.574609	8427.00	70	32.86	21.43	17.14	38.57	28.57	32.86	14.29	18.57	25.71	58.57	15.71	-0.584	4.55	-4.81
AKYW01_30122	N305	N	CDS	-1	486547	488256	1710	betA	1.1.99.1	choline dehydrogenase, a flavoprotein	0.656757	63522.00	569	28.65	17.40	13.71	31.99	40.77	27.24	15.99	12.65	32.86	51.67	15.47	-0.534	7.41	-0.22
AKYW01_30123	N305	N	CDS	-2	488517	490007	1491	gbsA	1.2.1.8	glycine betaine aldehyde dehydrogenase, NAD+-dependent	0.667257	54561.00	496	27.62	21.77	9.48	34.07	35.89	30.04	12.50	15.12	35.08	53.63	11.29	-0.305	4.70	-21.30
AKYW01_30124	N305	N	CDS	3	490257	490823	567	gbsR		transcriptional repressor for operon gbsAB and opuB (GbsR-choline)	0.577112	21849.00	188	28.19	18.09	12.23	40.42	29.79	29.79	13.30	14.89	27.66	58.51	13.83	-0.619	4.95	-6.61
AKYW01_30125	N305	N	CDS	-1	491011	491697	687			metallo-beta-lactamase superfamily protein	0.569146	26208.00	228	30.26	22.81	14.04	35.97	32.02	32.02	15.79	14.47	28.51	57.46	14.04	-0.500	6.18	-6.13
AKYW01_30126	N305	N	CDS	-2	491961	493583	1623			High-affinity choline uptake protein BetT	0.577154	60165.00	540	16.30	29.26	15.00	20.37	35.93	43.70	9.26	7.04	31.67	51.11	17.22	0.623	9.10	7.16
AKYW01_30127	N305	N	CDS	2	493715	493876	162			conserved protein of unknown function	0.530941	6229.00	53	13.21	30.19	15.09	30.19	33.96	35.85	9.43	3.77	26.41	54.72	18.87	0.104	9.83	3.00
AKYW01_30128	N305	N	CDS	-3	494102	494638	537	nrdG	1.97.1.-	Anaerobic ribonucleoside-triphosphate reductase-activating protein	0.572392	20258.00	178	24.16	25.28	14.04	30.90	32.59	36.52	11.24	12.92	33.71	49.44	16.85	-0.067	4.82	-6.15
AKYW01_30129	N305	N	CDS	-1	494635	496485	1851	nrdD	1.17.4.2	anaerobic ribonucleoside-triphosphate reductase	0.625588	70342.00	616	28.57	19.32	13.96	35.23	36.04	28.73	15.10	13.47	33.28	51.46	15.26	-0.533	6.60	-7.19
AKYW01_30130	N305	N	CDS	-2	496731	498101	1371			Magnesium citrate secondary transporter	0.520104	49632.00	456	13.16	34.87	9.87	18.86	33.55	47.59	7.68	5.48	28.73	59.65	11.62	0.967	9.61	7.16
AKYW01_30131	N305	N	CDS	-2	498594	499199	606		1.3.1.76	Siroheme synthase / Precorrin-2 oxidase	0.51979	22530.00	201	22.88	26.37	9.45	32.34	34.33	33.33	11.94	10.95	29.35	60.20	10.45	-0.134	6.52	-1.69
AKYW01_30132	N305	N	CDS	-3	499262	501127	1866	cysJ	1.8.1.2	Sulfite reductase [NADPH] flavoprotein alpha-component	0.61661	71556.00	621	29.47	20.45	11.76	38.49	31.89	29.63	11.59	17.87	29.79	57.01	13.21	-0.598	4.29	-54.78
AKYW01_30133	N305	N	CDS	-2	501522	502019	498	bsaA	1.-.-.-	Glutathione peroxidase homolog BsaA	0.510656	18986.00	165	26.06	24.24	12.12	38.18	27.88	33.94	13.33	12.73	24.24	60.61	15.15	-0.401	6.54	-0.86
AKYW01_30134	N305	N	CDS	-1	503443	505443	2001			ABC transporter permease protein	0.500758	76672.00	666	17.42	30.63	14.87	25.83	30.78	43.39	12.01	5.40	25.97	57.36	16.67	0.438	10.24	31.20
AKYW01_30135	N305	N	CDS	-2	505440	506195	756	tpeL		ABC transporter (ATP-binding protein); efflux of cationic peptides	0.516336	27698.00	251	23.11	25.90	8.77	31.87	34.26	33.86	13.15	9.96	31.08	59.36	9.56	-0.059	8.78	1.66
AKYW01_30136	N305	N	CDS	-3	506303	506896	594		2.7.13.3	putative Histidine kinase	0.586346	22504.00	197	24.37	25.89	10.66	35.53	32.49	31.98	12.69	11.68	28.43	59.90	11.68	-0.360	6.36	-2.59
AKYW01_30137	N305	N	CDS	-3	506948	507190	243			protein of unknown function	0.472887	9228.00	80	12.50	41.25	15.00	21.25	27.50	51.25	6.25	6.25	18.75	67.50	13.75	1.069	5.69	-0.91
AKYW01_30138	N305	N	CDS	-2	507201	507866	666	psdR		two-component response regulator [PsdS] responding to lipid II-binding lantibiotics (nisin and gallidermin)	0.569565	25386.00	221	24.43	30.77	9.05	36.65	23.08	40.27	11.31	13.12	26.70	61.99	11.31	0.017	4.80	-5.98
AKYW01_30139	N305	N	CDS	-1	507892	508092	201			Membrane protein	0.437421	7635.00	66	30.30	24.24	3.03	48.48	21.21	30.30	16.67	13.64	21.21	72.73	6.06	-0.756	9.92	2.01
AKYW01_30140	N305	N	CDS	3	508290	509714	1425	phoB	3.1.3.1	Alkaline phosphatase 3	0.609693	51850.00	474	31.01	14.77	10.34	37.13	40.93	21.94	17.51	13.50	40.08	50.21	9.70	-0.755	9.61	9.94
AKYW01_30141	N305	N	CDS	-2	509997	510452	456			Transcriptional regulator, MarR family	0.485497	17672.00	151	33.11	22.52	13.91	39.07	29.80	31.12	17.88	15.23	27.15	58.94	13.91	-0.531	7.09	-0.53
AKYW01_30142	N305	N	CDS	-1	510697	511458	762			Tributyrin esterase	0.616942	29149.00	253	26.09	19.76	17.39	31.62	38.74	29.64	12.25	13.83	32.41	52.18	15.41	-0.400	4.85	-13.15
AKYW01_30143	N305	N	CDS	-3	511574	514531	2958	clfB		Clumping factor B	0.611178	104424.00	985	31.88	10.05	4.77	41.52	45.48	12.99	7.51	24.37	58.38	35.94	5.69	-1.273	3.59	-170.42
AKYW01_30144	N305	N	CDS	-2	514881	515585	705	arcR		HTH-type transcriptional regulator ArcR	0.588533	27370.00	234	26.50	24.79	15.81	34.62	28.63	36.75	13.68	12.82	25.21	60.26	14.53	-0.206	5.98	-7.51
AKYW01_30145	N305	N	CDS	-3	515684	516625	942	arcC	2.7.2.2	Carbamate kinase 2	0.57687	34290.00	313	25.56	23.00	6.39	35.14	34.82	30.03	11.50	14.06	33.23	58.46	8.31	-0.270	4.68	-11.78
AKYW01_30146	N305	N	CDS	-2	516642	518072	1431	arcD		Arginine/ornithine antiporter	0.527186	51669.00	476	9.45	32.56	13.45	16.60	37.81	45.59	5.67	3.78	33.61	52.73	13.66	0.909	9.50	6.21
AKYW01_30147	N305	N	CDS	-2	518163	519173	1011	argF	2.1.3.3	ornithine carbamoyltransferase 2, chain F; CP4-6 prophage	0.673179	37720.00	336	27.68	20.24	12.50	33.93	35.42	30.65	13.10	14.58	34.23	52.98	12.80	-0.332	4.94	-13.27
AKYW01_30148	N305	Y	CDS	-3	519206	520441	1236	arcA	3.5.3.6	Arginine deiminase	0.578885	46861.00	411	31.14	25.06	10.46	36.25	30.17	33.58	14.60	16.55	29.44	56.69	13.87	-0.311	4.87	-17.28
AKYW01_30149	N305	N	CDS	-2	520788	521237	450	argR		Arginine repressor	0.572074	17357.00	149	28.19	24.83	13.42	34.90	32.89	32.21	15.44	12.75	26.85	58.39	14.77	-0.291	8.17	1.16
AKYW01_30150	N305	N	CDS	-2	521604	523133	1530	aur	3.4.24.29	Zinc metalloproteinase aureolysin	0.650801	56267.00	509	30.06	17.88	11.00	38.90	37.72	23.38	14.15	15.91	38.11	51.28	10.61	-0.696	4.88	-18.11
AKYW01_30151	N305	N	CDS	-2	523557	524084	528	isaB		Immunodominant staphylococcal antigen B	0.601358	19348.00	175	23.43	21.14	11.43	36.00	37.14	26.86	16.00	7.43	33.14	56.00	10.86	-0.411	10.23	13.12
AKYW01_30152	N305	N	CDS	3	524343	524801	459			conserved exported protein of unknown function	0.660058	16301.00	152	19.08	10.53	3.95	47.37	41.45	11.18	10.53	8.55	37.50	61.18	1.32	-1.447	6.97	-0.63
AKYW01_30153	N305	N	CDS	2	525041	526915	1875			Activator of the mannose operon (transcriptional antiterminator), BglG family	0.550545	72867.00	624	27.40	28.37	13.94	35.74	28.37	35.90	15.54	11.86	24.04	64.74	11.22	-0.242	6.75	-9.92
AKYW01_30154	N305	Y	CDS	3	526992	528944	1953	manP	2.7.1.191	phosphotransferase system (PTS) mannose-specific enzyme IIBCA component	0.555099	69766.00	650	19.54	28.15	9.08	24.77	37.85	37.38	10.62	8.92	34.46	57.08	8.46	0.345	6.65	-6.42
AKYW01_30155	N305	N	CDS	1	528958	529896	939	pmi	5.3.1.8	Mannose-6-phosphate isomerase	0.638823	35356.00	312	28.20	21.47	16.03	31.73	39.10	29.17	13.46	14.74	35.26	51.92	12.82	-0.462	4.94	-20.53
AKYW01_30156	N305	Y	CDS	-1	530008	532989	2982			Phage infection protein	0.56449	108592.00	993	22.26	24.07	7.05	36.25	33.74	30.01	12.49	9.77	33.74	57.30	8.96	-0.279	9.91	22.37
AKYW01_30157	N305	Y	CDS	1	533200	535059	1860			N-acetylmuramoyl-L-alanine amidase domain-containing protein SAOUHSC_02979	0.702504	69250.00	619	29.40	13.41	9.69	42.49	39.58	17.93	15.02	14.38	40.06	49.92	10.02	-1.137	6.22	-7.86
AKYW01_30158	N305	N	CDS	-2	535326	535886	561		3.3.2.1	Isochorismatase	0.522575	20706.00	186	28.50	26.88	8.60	32.26	35.48	32.26	13.98	14.52	37.10	50.00	12.90	-0.097	5.32	-4.68
AKYW01_30159	N305	N	CDS	-2	536055	537962	1908	sasF		Surface protein F	0.546598	70810.00	635	31.50	22.36	4.72	43.31	31.02	25.67	17.17	14.33	35.27	59.21	5.51	-0.746	9.14	5.26
AKYW01_30160	N305	N	CDS	-2	538203	539561	1359	gtfB		UDP-N-acetylglucosamine--peptide N-acetylglucosaminyltransferase stabilizing protein GtfB	0.543027	52996.00	452	27.88	23.01	15.04	38.05	28.32	33.63	14.16	13.72	25.22	58.41	16.37	-0.412	5.90	-10.93
AKYW01_30161	N305	N	CDS	-1	539554	541062	1509	gtfA	2.4.1.-	UDP-N-acetylglucosamine--peptide N-acetylglucosaminyltransferase GtfA subunit	0.541879	58180.00	502	25.50	22.51	16.14	33.66	34.86	31.47	11.95	13.55	30.88	50.40	18.72	-0.316	4.86	-19.00
AKYW01_30162	N305	N	CDS	-2	541080	543470	2391	secA		Protein translocase subunit SecA 2	0.566492	90854.00	796	27.64	24.50	10.68	36.94	29.77	33.29	13.57	14.07	29.15	56.66	14.20	-0.267	5.37	-15.07
AKYW01_30163	N305	N	CDS	-1	543460	544419	960	asp		Accessory Sec system protein Asp3	0.511312	36837.00	319	25.70	21.32	15.05	32.91	35.11	31.98	13.79	11.91	30.09	55.49	14.42	-0.419	6.68	-3.20
AKYW01_30164	N305	N	CDS	-3	544397	545968	1572	asp		Accessory Sec system protein Asp2	0.556973	59696.00	523	24.48	21.80	15.49	32.50	35.37	32.12	11.09	13.38	29.06	54.11	16.83	-0.303	4.69	-23.77
AKYW01_30165	N305	N	CDS	-2	545955	547508	1554	asp		Accessory Sec system protein Asp1	0.551328	61217.00	517	27.85	21.66	16.05	37.72	32.50	29.79	11.80	16.05	28.24	54.74	17.02	-0.577	4.44	-39.41
AKYW01_30166	N305	N	CDS	-1	547519	548730	1212	secY		Accessory Sec system protein translocase subunit SecY2	0.605474	46817.00	403	17.12	32.51	15.88	22.33	32.26	45.41	10.92	6.20	24.32	59.06	16.63	0.515	9.60	11.60
AKYW01_30167	N305	N	CDS	-1	548860	555090	6231	sraP		Serine-rich adhesin for platelets	0.511098	207152.00	2076	13.39	12.19	2.75	19.80	64.40	15.80	4.00	9.39	67.68	29.24	3.08	-0.529	3.85	-120.03
AKYW01_30168	N305	N	CDS	-2	551244	551357	114			conserved protein of unknown function	0.50969	4338.00	37	32.43	16.22	18.92	40.54	43.24	16.22	32.43	0.00	16.22	75.67	8.11	-1.405	12.81	5.63
AKYW01_30169	N305	N	CDS	2	551492	552292	801			conserved protein of unknown function	0.390078	28831.00	266	30.45	43.98	0.38	34.59	18.80	46.62	2.26	28.20	37.59	61.65	0.75	0.511	2.95	-69.06
AKYW01_30170	N305	N	CDS	-2	555087	555569	483	sraP		Serine-rich adhesin, platelet-type	0.493728	17471.00	160	22.50	18.12	6.88	33.75	41.25	25.00	15.00	7.50	40.62	50.62	8.75	-0.547	10.67	9.28
AKYW01_30171	N305	N	CDS	-1	556114	556806	693			Flavin reductase	0.584955	25821.00	230	28.69	20.00	11.30	34.78	36.96	28.26	13.48	15.22	32.18	54.78	13.04	-0.528	4.89	-8.64
AKYW01_30172	N305	N	CDS	2	557072	557500	429			conserved protein of unknown function	0.575155	16725.00	142	30.99	16.90	12.68	46.48	26.76	26.76	16.90	14.09	26.06	59.16	14.79	-0.992	9.42	3.10
AKYW01_30173	N305	N	CDS	3	557487	557789	303			conserved protein of unknown function	0.495404	10990.00	100	30.00	23.00	4.00	40.00	34.00	26.00	15.00	15.00	40.00	55.00	5.00	-0.639	5.72	-1.81
AKYW01_30174	N305	N	CDS	3	557943	558302	360			conserved protein of unknown function	0.583129	13006.00	119	22.69	24.37	10.93	28.57	40.34	31.09	15.13	7.56	35.29	54.62	10.09	0.037	10.01	6.21
AKYW01_30175	N305	N	CDS	-2	558387	558998	612	ywrF	1.14.13.-	putative flavin-binding monooxygenase	0.602552	22290.00	203	24.63	24.14	9.36	31.04	37.93	31.03	11.82	12.81	36.95	51.23	11.82	-0.094	5.04	-5.68
AKYW01_30176	N305	N	CDS	-2	559077	559553	477		1.8.4.11	Peptide methionine sulfoxide reductase MsrA	0.595871	18141.00	158	30.38	21.52	14.56	34.18	34.81	31.01	15.19	15.19	31.65	53.16	15.19	-0.411	5.54	-6.60
AKYW01_30177	N305	N	CDS	-3	559556	560056	501			acetyltransferase (GNAT) family protein	0.587867	18806.00	166	27.71	25.90	11.45	36.14	31.93	31.93	13.86	13.86	27.71	58.43	13.86	-0.317	5.68	-3.74
AKYW01_30178	N305	N	CDS	-3	560291	561058	768	ptpZ	3.1.3.48	protein tyrosine-phosphatase	0.526495	28884.00	255	26.67	25.88	12.94	32.94	34.12	32.94	15.69	10.98	27.84	60.00	12.16	-0.250	7.82	0.98
AKYW01_30179	N305	N	CDS	-1	561055	561747	693	ptkA	2.7.10.2	maintenance protein tyrosine kinase involved in biofilm formation	0.54443	25195.00	230	19.56	22.61	9.13	30.00	41.74	28.26	9.56	10.00	35.65	53.04	11.30	-0.245	5.30	-2.81
AKYW01_30180	N305	N	CDS	-3	561764	562426	663	capA		Capsular polysaccharide biosynthesis protein CapA	0.568188	24311.00	220	21.36	33.64	6.36	30.46	29.09	40.46	12.27	9.09	29.55	63.64	6.82	0.299	9.82	5.13
AKYW01_30181	N305	N	CDS	1	563089	563220	132			conserved protein of unknown function	0.601961	5214.00	43	23.26	41.86	20.93	27.91	25.58	46.51	16.28	6.98	16.28	69.77	13.95	0.488	8.46	1.20
AKYW01_30182	N305	N	CDS	-1	563275	563835	561	icaR		Biofilm operon icaADBC HTH-type negative transcriptional regulator IcaR	0.503818	21970.00	186	27.42	22.58	16.13	38.71	26.88	34.41	12.90	14.52	26.88	56.45	16.67	-0.341	4.92	-4.02
AKYW01_30183	N305	N	CDS	2	563999	565237	1239	icaA	2.4.1.-	Poly-beta-1,6-N-acetyl-D-glucosamine synthase	0.502824	47696.00	412	20.87	25.97	16.26	28.16	33.01	38.84	11.16	9.71	29.37	51.21	19.42	0.117	8.46	3.04
AKYW01_30184	N305	N	CDS	1	565201	565506	306	icaD		Poly-beta-1,6-N-acetyl-D-glucosamine synthesis protein IcaD	0.423415	11769.00	101	19.80	35.64	12.87	25.74	25.74	48.51	9.90	9.90	23.76	58.41	17.82	0.670	5.82	-1.02
AKYW01_30185	N305	N	CDS	3	565503	566375	873	icaB	3.5.1.-	Poly-beta-1,6-N-acetyl-D-glucosamine N-deacetylase	0.549258	34000.00	290	33.10	21.38	16.55	37.24	32.76	30.00	20.69	12.41	26.21	58.96	14.83	-0.590	9.93	14.01
AKYW01_30186	N305	N	CDS	1	566362	567414	1053	icaC		putative poly-beta-1,6-N-acetyl-D-glucosamine export protein	0.571674	41321.00	350	11.71	33.71	21.71	19.14	31.71	49.14	7.43	4.29	22.00	55.43	22.57	0.820	8.83	5.29
AKYW01_30187	N305	N	CDS	-3	567605	567820	216			conserved protein of unknown function	0.283225	7637.00	71	21.13	14.08	7.04	33.80	45.07	21.12	15.49	5.63	36.62	52.11	11.27	-0.779	10.83	6.03
AKYW01_30188	N305	N	CDS	-2	567918	569045	1128		3.1.1.3	putative Triacylglycerol lipase	0.640662	42587.00	375	29.87	17.07	15.20	37.07	38.67	24.27	16.80	13.07	34.13	50.67	15.20	-0.816	7.33	-0.52
AKYW01_30189	N305	N	CDS	-3	569216	569962	747			exported protein of unknown function	0.613323	27858.00	248	29.03	14.52	4.03	53.23	29.84	16.94	14.52	14.52	32.26	62.90	4.84	-1.417	5.77	-3.61
AKYW01_30190	N305	N	CDS	-3	570680	570838	159			protein of unknown function	0.454403	5997.00	52	25.00	28.85	13.46	36.54	21.15	42.31	13.46	11.54	21.15	63.46	15.38	0.100	9.04	1.00
AKYW01_30191	N305	N	CDS	-3	571043	571675	633	hisIE	3.5.4.19, 3.6.1.31	bifunctional phosphoribosyl-AMP cyclohydrolase; phosphoribosyl-ATP pyrophosphohydrolase	0.599411	23960.00	210	30.00	20.48	12.38	37.62	32.38	30.00	15.24	14.76	31.90	55.71	12.38	-0.529	5.90	-5.59
AKYW01_30192	N305	N	CDS	-1	571672	572430	759	hisF	4.3.1.-	imidazole glycerol phosphate synthase subunit	0.514196	27503.00	252	25.79	25.79	8.73	32.14	34.52	33.33	13.49	12.30	35.71	55.16	9.13	-0.108	6.30	-4.56
AKYW01_30193	N305	N	CDS	-2	572427	573131	705	hisA	5.3.1.16	1-(5-phosphoribosyl)-5-[(5-phosphoribosylamino)methylideneamino] imidazole-4-carboxamide isomerase	0.449786	26003.00	234	26.07	23.50	11.54	30.34	38.03	31.62	13.25	12.82	36.75	49.57	13.67	-0.149	5.96	-4.56
AKYW01_30194	N305	N	CDS	-1	573124	573702	579	hisH	2.4.2.-	imidazole glycerol phosphate synthase, glutamine amidotransferase subunit	0.468378	21255.00	192	19.79	26.04	12.50	29.17	36.98	33.86	10.42	9.38	29.17	59.90	10.94	-0.035	6.14	-4.42
AKYW01_30195	N305	N	CDS	-2	573699	574277	579	hisB	4.2.1.19	imidazoleglycerol-phosphate dehydratase [Mn(II)-dependent]	0.522837	21432.00	192	27.08	26.04	11.98	30.21	35.94	33.85	13.54	13.54	34.38	53.65	11.98	-0.081	5.50	-8.16
AKYW01_30196	N305	N	CDS	-1	574246	575259	1014		2.6.1.9	Histidinol-phosphate aminotransferase	0.579112	38197.00	337	23.14	20.77	14.24	30.27	39.47	30.27	11.57	11.57	31.75	53.11	15.13	-0.201	5.66	-6.34
AKYW01_30197	N305	N	CDS	-1	575275	576525	1251	hisD	1.1.1.23	Histidinol dehydrogenase	0.617675	46146.00	416	23.32	24.04	12.26	31.25	39.42	29.33	10.82	12.50	32.93	56.49	10.58	-0.180	4.81	-21.76
AKYW01_30198	N305	N	CDS	-3	576518	577132	615	hisG	2.4.2.17	ATP phosphoribosyltransferase	0.543058	22617.00	204	24.02	29.41	7.84	32.35	31.86	35.78	11.77	12.25	32.35	57.36	10.29	0.090	5.32	-3.90
AKYW01_30199	N305	N	CDS	-1	577150	578007	858	hisZ		ATP phosphoribosyltransferase regulatory subunit	0.525193	32990.00	285	24.21	26.67	14.74	34.39	32.28	33.34	12.63	11.58	24.91	60.70	14.39	-0.292	6.12	-7.04
AKYW01_30200	N305	N	CDS	-1	578272	579396	1125			Polysaccharide deacetylase	0.640822	43460.00	374	33.16	18.45	17.91	37.16	35.83	27.01	19.52	13.64	28.61	55.61	15.78	-0.744	8.85	4.68
AKYW01_30201	N305	N	CDS	-1	579514	580011	498			conserved protein of unknown function	0.604552	19583.00	165	25.45	23.03	15.76	36.97	28.48	34.54	15.76	9.70	24.24	57.58	18.18	-0.415	8.91	5.15
AKYW01_30202	N305	N	CDS	-3	580058	580891	834			Transmembrane component MtsC of energizing module of methionine-regulated ECF transporter	0.537832	32362.00	277	18.05	30.32	16.97	26.71	32.49	40.79	13.00	5.05	24.55	54.87	20.58	0.274	10.30	17.39
AKYW01_30203	N305	N	CDS	-1	580888	582600	1713			Duplicated ATPase component MtsB of energizing module of methionine-regulated ECF transporter	0.521675	64112.00	570	25.62	25.96	9.65	34.04	31.75	34.21	13.16	12.46	30.18	58.60	11.23	-0.202	6.13	-10.20
AKYW01_30204	N305	N	CDS	-3	582653	583207	555			Substrate-specific component MtsA of methionine-regulated ECF transporter	0.627728	19830.00	184	11.95	31.52	11.96	17.93	39.67	42.39	8.69	3.26	35.87	50.54	13.59	0.749	10.07	8.90
AKYW01_30205	N305	N	CDS	-2	583236	584084	849			conserved protein of unknown function	0.578953	31360.00	282	24.11	26.60	14.18	28.02	39.36	32.62	12.41	11.70	34.40	51.42	14.18	-0.076	5.94	-8.05
AKYW01_30206	N305	N	CDS	1	584464	584979	516			Putative exported protein	0.798504	18606.00	171	25.73	19.88	11.11	33.33	35.67	30.99	10.53	15.20	39.77	49.71	10.53	-0.253	4.37	-10.71
AKYW01_30207	N305	N	CDS	-1	585088	585252	165			conserved protein of unknown function	0.491597	5964.00	54	16.67	50.00	5.56	20.37	25.93	53.70	11.11	5.56	29.63	59.26	11.11	1.298	9.88	2.93
AKYW01_30208	N305	N	CDS	-1	585457	586431	975	drp	3.1.1.-	Lactonase drp35	0.539136	35895.00	324	21.29	21.30	13.27	29.32	38.58	32.10	9.57	11.73	35.80	50.00	14.20	-0.183	4.64	-13.65
AKYW01_30209	N305	N	CDS	1	586672	587628	957	ybfQ		putative enzyme with rhodanese domain	0.700018	36954.00	318	35.22	17.29	15.09	39.62	32.39	27.99	17.30	17.92	32.39	51.26	16.35	-0.748	5.30	-14.27
AKYW01_30210	N305	N	CDS	2	587780	588418	639	pcp	3.4.19.3	Pyrrolidone-carboxylate peptidase	0.545489	23114.00	212	22.17	25.00	11.32	28.77	41.04	30.19	10.85	11.32	34.43	56.13	9.43	-0.116	5.19	-9.23
AKYW01_30211	N305	N	CDS	3	588522	588986	465			conserved protein of unknown function	0.616769	17394.00	154	27.27	28.57	11.04	31.82	31.82	36.36	12.99	14.29	27.92	61.69	10.39	-0.112	5.00	-6.59
AKYW01_30212	N305	N	CDS	3	589224	590642	1419	maeS		malate (2-oxoglutarate) transporter	0.566076	51294.00	472	10.59	30.09	14.62	13.98	41.10	44.92	7.20	3.39	34.53	50.64	14.83	0.894	10.14	12.48
AKYW01_30213	N305	N	CDS	-1	591055	591963	909			RarD protein	0.42951	34058.00	302	11.92	35.10	17.22	17.55	33.78	48.68	8.28	3.64	26.49	55.96	17.55	0.959	10.01	10.30
AKYW01_30214	N305	N	CDS	2	592184	592726	543			DNA-binding protein	0.492233	20068.00	180	21.67	25.55	12.78	25.55	39.44	35.00	14.45	7.22	30.55	59.44	10.00	0.017	9.13	3.79
AKYW01_30215	N305	N	CDS	3	592887	593939	1053	nixA		Nickel transporter NixA	0.581294	39259.00	350	18.57	33.43	17.14	18.86	35.14	46.00	11.14	7.43	30.29	52.57	17.14	0.744	8.67	2.10
AKYW01_30216	N305	N	CDS	2	594182	594976	795		2.3.1.118	N-hydroxyarylamine O-acetyltransferase	0.679197	30404.00	264	25.38	19.70	16.67	34.09	35.99	29.92	13.64	11.74	29.17	54.92	15.91	-0.481	6.44	-5.04
AKYW01_30217	N305	N	CDS	-2	595110	595622	513			conserved membrane protein of unknown function	0.614497	18738.00	170	6.47	38.82	17.06	12.94	29.41	57.65	4.12	2.35	27.06	54.71	18.23	1.504	9.88	3.00
AKYW01_30218	N305	N	CDS	3	595905	596663	759	bceA		bacitracin ABC efflux transporter (ATP-binding protein)	0.551355	27743.00	252	23.02	23.02	9.52	32.14	37.30	30.56	12.70	10.32	34.52	55.95	9.52	-0.209	7.90	0.56
AKYW01_30219	N305	N	CDS	1	596653	598533	1881			Bacitracin export permease protein BceB	0.573928	69940.00	626	17.25	29.87	11.82	25.24	32.75	42.01	11.18	6.07	30.51	56.87	12.62	0.493	10.18	23.64
AKYW01_30220	N305	N	CDS	3	598626	598817	192			conserved protein of unknown function	0.665399	7170.00	63	22.22	30.16	11.11	26.98	34.92	38.10	14.29	7.94	26.99	57.14	15.87	0.165	10.10	4.00
AKYW01_30221	N305	N	CDS	2	598829	599365	537			Integrase/recombinase, core domain family	0.525051	20195.00	178	29.21	24.72	12.36	31.46	33.71	34.83	17.98	11.24	32.59	53.37	14.05	-0.245	8.66	3.58
AKYW01_30222	N305	N	CDS	-1	599425	599922	498			conserved protein of unknown function	0.589358	19683.00	165	27.88	26.06	16.36	38.18	26.67	35.15	14.54	13.33	21.82	61.21	16.97	-0.321	6.52	-1.75
AKYW01_30223	N305	N	CDS	1	600001	600351	351			Integrase/recombinase, core domain family	0.563955	13283.00	116	28.45	25.00	15.52	31.03	31.89	37.07	16.38	12.07	31.90	54.31	13.79	-0.182	6.88	-1.54
AKYW01_30224	N305	N	CDS	2	600380	600571	192			conserved protein of unknown function	0.649985	7186.00	63	22.22	30.16	11.11	26.98	34.92	38.10	14.29	7.94	26.98	57.14	15.87	0.124	10.10	4.00
AKYW01_30225	N305	N	CDS	1	600964	601164	201	cspC		cold-shock protein	0.83239	7250.00	66	24.24	16.67	13.64	37.88	33.33	28.79	9.09	15.15	34.85	51.52	13.64	-0.512	4.25	-4.90
AKYW01_30226	N305	N	CDS	-1	601291	601860	570			Transcriptional regulator, XRE family	0.519868	21713.00	189	20.64	29.63	12.17	28.57	30.16	41.27	11.64	9.00	27.51	58.20	14.29	0.193	9.21	3.12
AKYW01_30227	N305	N	CDS	-3	602120	602515	396			conserved membrane protein of unknown function	0.597824	14676.00	131	15.27	29.01	18.32	14.50	34.35	51.15	11.45	3.82	30.54	52.67	16.80	0.914	10.23	6.24
AKYW01_30228	N305	N	CDS	-2	602583	602936	354			conserved membrane protein of unknown function	0.497598	12316.00	117	12.82	35.90	11.97	11.11	41.02	47.86	10.26	2.56	38.46	50.43	11.11	1.274	10.18	5.24
AKYW01_30229	N305	N	CDS	1	603124	603273	150			conserved protein of unknown function	0.379374	5920.00	49	22.45	22.45	18.37	30.61	34.69	34.69	18.37	4.08	20.41	53.06	26.53	-0.253	10.74	5.12
AKYW01_30230	N305	N	CDS	-2	603387	604226	840	nocA		DNA-binding protein Spo0J-like	0.518459	32160.00	279	36.20	25.81	6.81	44.80	25.81	29.39	19.00	17.21	24.01	64.16	11.83	-0.620	6.91	-1.31
AKYW01_30231	N305	N	CDS	-2	604269	604988	720	rsmG	2.1.1.170	7-methylguanosine methyltransferase (16S rRNA, nucleotide G527)	0.551147	27328.00	239	28.03	22.59	12.55	34.73	33.47	31.80	14.64	13.39	28.03	58.16	13.81	-0.371	6.52	-2.55
AKYW01_30232	N305	N	CDS	-3	604988	606865	1878	trmF		tRNA uridine 5-carboxymethylaminomethyl modification enzyme	0.642277	70028.00	625	28.64	23.84	7.84	35.68	34.88	29.44	13.92	14.72	31.52	56.80	11.68	-0.399	5.22	-16.92
AKYW01_30233	N305	N	CDS	-3	606932	608311	1380	mnmE	3.6.-.-	tRNA modification GTPase and tRNA-U34 5-formylation enzyme	0.615114	51297.00	459	28.54	27.67	5.45	37.47	28.76	33.77	11.33	17.21	31.37	59.26	9.37	-0.207	4.30	-31.59
AKYW01_30234	N305	N	CDS	-3	608450	608803	354	rnpA	3.1.26.5	protein component of ribonuclease P (RNase P) (substrate specificity)	0.513879	13636.00	117	34.19	26.50	11.11	41.88	24.79	33.33	27.35	6.84	21.37	64.96	13.68	-0.418	11.23	19.39
AKYW01_30235	N305	N	CDS	-3	608924	609061	138	rpmH		ribosomal protein L34	0.726182	5427.00	45	46.67	13.33	8.89	48.89	31.11	20.00	46.67	0.00	22.22	51.11	26.67	-1.562	13.11	19.18
AKYW01_30236	N305	N	CDS	3	609792	611153	1362	dnaA		chromosomal replication initiator informational ATPase	0.649652	51907.00	453	29.80	22.52	11.70	37.75	33.56	28.70	14.35	15.45	27.82	58.94	13.25	-0.489	5.12	-15.84
AKYW01_30237	N305	N	CDS	1	611431	612564	1134	dnaN	2.7.7.7	DNA polymerase III (beta subunit)	0.672815	41866.00	377	26.79	27.05	7.96	34.22	32.09	33.69	11.14	15.65	32.62	57.56	9.81	-0.162	4.40	-21.56
AKYW01_30238	N305	N	CDS	3	612954	613190	237	rlbA		RNA binding protein involved in ribosome maturation	0.672903	8770.00	78	32.05	29.49	7.69	41.02	24.36	34.61	12.82	19.23	25.64	64.10	10.26	-0.345	4.36	-6.80
AKYW01_30239	N305	N	CDS	2	613187	614299	1113	recF		RecA filament-DNA complex stabilisation, ssDNA and dsDNA binding, ATP binding	0.504513	42367.00	370	27.84	24.87	9.73	38.38	30.81	30.81	14.59	13.24	27.84	60.81	11.35	-0.444	6.45	-5.03
AKYW01_30240	N305	Y	CDS	2	614309	616243	1935	gyrB	5.99.1.3	DNA gyrase (subunit B)	0.621815	72458.00	644	30.28	22.21	10.56	36.49	35.40	28.11	15.22	15.06	32.30	53.57	14.13	-0.491	5.79	-13.59
AKYW01_30241	N305	N	CDS	2	616280	618943	2664	gyrA	5.99.1.3	DNA gyrase (subunit A)	0.674051	99239.00	887	31.34	24.58	6.31	38.56	32.02	29.43	14.43	16.91	33.03	53.78	13.19	-0.449	4.78	-34.64
AKYW01_30242	N305	N	CDS	-1	619030	619842	813	nnrD	4.2.1.136	ADP-dependent (S)-NAD(P)H-hydrate dehydratase	0.623034	29515.00	270	23.70	23.33	9.26	28.15	38.52	33.33	12.59	11.11	35.19	55.19	9.63	-0.053	6.51	-3.44
AKYW01_30243	N305	N	CDS	2	620168	621682	1515	hutH	4.3.1.3	histidine ammonia-lyase (histidase)	0.577336	55980.00	504	24.60	24.80	9.52	32.94	35.91	31.15	11.91	12.70	32.14	55.75	12.10	-0.176	5.15	-17.82
AKYW01_30244	N305	N	CDS	2	622061	623347	1287	serS	6.1.1.11	seryl-tRNA synthetase	0.773304	48585.00	428	32.24	19.63	8.64	39.25	32.01	28.74	14.72	17.52	32.01	54.21	13.79	-0.587	4.75	-16.78
AKYW01_30245	N305	N	CDS	1	623998	624693	696			Branched-chain amino acid permease	0.497806	25129.00	231	9.52	31.17	12.99	14.28	38.96	46.75	5.19	4.33	35.06	49.78	15.15	1.056	7.28	-0.06
AKYW01_30246	N305	N	CDS	3	624690	625019	330			conserved membrane protein of unknown function	0.447874	12248.00	109	9.17	44.95	10.09	11.93	31.19	56.88	6.42	2.75	24.77	63.30	11.93	1.452	9.30	2.12
AKYW01_30247	N305	N	CDS	2	625382	626350	969		2.3.1.31	Homoserine O-acetyltransferase	0.516464	36899.00	322	27.02	22.67	17.39	31.06	37.27	31.68	15.22	11.80	31.68	50.31	18.01	-0.349	6.84	-3.65
AKYW01_30248	N305	N	CDS	1	626659	627582	924			conserved membrane protein of unknown function	0.495697	33612.00	307	10.42	40.06	10.10	16.61	32.90	50.49	8.14	2.28	27.36	61.56	11.07	1.159	10.95	15.21
AKYW01_30249	N305	N	CDS	-2	626655	626888	234			conserved exported protein of unknown function	0.648167	8212.00	77	16.88	29.87	5.20	23.38	37.66	38.96	12.99	3.90	33.77	61.04	5.20	0.549	10.42	5.96
AKYW01_30250	N305	N	CDS	3	627597	629564	1968	gdpP	3.1.4.-	phosphodiesterase acting on cyclic dinucleotides	0.583869	73697.00	655	25.95	26.87	9.31	33.28	32.83	33.89	12.21	13.74	32.06	55.27	12.67	-0.110	4.90	-23.62
AKYW01_30251	N305	N	CDS	2	629561	630007	447	rplI		ribosomal protein L9	0.750548	16435.00	148	34.46	22.97	6.08	43.24	30.41	26.35	20.27	14.19	27.70	65.54	6.76	-0.682	10.07	6.29
AKYW01_30252	N305	N	CDS	3	630039	631439	1401	dnaC	3.6.4.12	replicative DNA helicase	0.582067	52513.00	466	29.61	20.39	7.94	38.63	33.91	27.47	12.45	17.17	36.05	50.86	13.09	-0.591	4.42	-30.30
AKYW01_30253	N305	N	CDS	1	631717	633000	1284	purA	6.3.4.4	adenylosuccinate synthetase	0.767498	47498.00	427	28.10	23.65	10.54	33.02	35.83	31.15	13.12	14.99	34.66	50.82	14.52	-0.300	4.86	-14.62
AKYW01_30254	N305	N	CDS	3	634197	634904	708	walR		two-component response regulator [YycF]	0.672664	27420.00	235	35.74	24.68	11.91	37.87	30.21	31.91	16.60	19.15	28.08	55.75	16.17	-0.478	4.81	-12.46
AKYW01_30255	N305	N	CDS	3	634917	636743	1827	walK	2.7.13.3	two-component sensor histidine kinase [YycG]	0.542824	69844.00	608	28.78	25.99	8.88	39.80	26.48	33.72	14.15	14.64	27.47	59.38	13.16	-0.354	5.40	-10.26
AKYW01_30256	N305	N	CDS	1	636736	638070	1335			SA_27: YycH protein	0.542937	50869.00	444	27.70	21.17	12.84	36.49	34.23	29.28	13.96	13.74	31.31	55.63	13.06	-0.579	5.74	-11.69
AKYW01_30257	N305	N	CDS	1	638071	638859	789	yycI		YycH family protein	0.541378	29781.00	262	26.72	23.66	10.30	40.84	30.15	29.01	15.27	11.45	27.48	61.07	11.45	-0.592	9.63	6.38
AKYW01_30258	N305	N	CDS	3	639255	640055	801	walJ		putative hydrolase	0.563263	30279.00	266	29.32	21.80	12.03	34.59	33.46	31.96	15.41	13.91	33.08	54.14	12.78	-0.406	6.35	-5.20
AKYW01_30259	N305	N	CDS	2	640283	642601	2319		3.1.3.5	Virulence-associated cell-wall-anchored protein SasH (LPXTG motif); 5'-nucleotidase	0.608499	83241.00	772	24.87	18.78	7.38	33.16	42.23	24.61	14.38	10.49	39.51	51.42	9.07	-0.481	9.88	15.50
AKYW01_30260	N305	N	CDS	3	642969	643448	480	rlmH	2.1.1.177	Ribosomal RNA large subunit methyltransferase H	0.418359	18285.00	159	30.19	22.64	9.43	38.37	30.19	31.45	17.61	12.58	24.53	63.52	11.95	-0.462	9.86	5.29
AKYW01_30261	N305	N	CDS	1	643489	644760	1272			conserved protein of unknown function	0.552851	49520.00	423	29.55	21.28	14.66	39.24	28.84	31.92	14.66	14.89	26.71	57.21	16.08	-0.517	5.56	-8.60
AKYW01_30262	N305	N	CDS	3	644766	645242	477			conserved membrane protein of unknown function	0.555399	18441.00	158	23.42	27.22	16.46	32.91	25.95	41.14	13.29	10.13	24.05	58.23	17.72	0.224	9.03	3.07
AKYW01_30263	N305	N	CDS	2	645281	646795	1515		2.1.1.72	Putative type I restriction enzyme HindVIIP M protein	0.61389	57365.00	504	31.75	19.64	11.90	38.89	32.14	28.97	14.29	17.46	31.55	53.77	14.68	-0.565	4.68	-22.60
AKYW01_30264	N305	N	CDS	3	646785	648017	1233		3.1.21.3	Type I restriction-modification system, specificity subunit S	0.591437	47091.00	410	27.56	23.66	10.00	38.29	29.51	32.20	15.12	12.44	27.07	59.76	13.17	-0.459	9.62	8.25
AKYW01_30265	N305	N	CDS	1	648001	651129	3129		3.1.21.3	Putative type I restriction enzyme HindVIIP R protein	0.609227	117949.00	1042	30.71	22.07	9.21	38.58	31.86	29.56	14.78	15.93	31.57	56.43	12.00	-0.519	5.10	-29.20
AKYW01_30266	N305	N	CDS	1	651241	651948	708			conserved membrane protein of unknown function	0.493649	27461.00	235	21.28	33.62	14.47	27.23	24.26	48.51	12.34	8.94	20.85	63.83	15.32	0.542	8.84	4.13
AKYW01_30267	N305	N	CDS	2	651941	652444	504			Exonuclease SbcC	0.6214	20060.00	167	28.74	23.95	20.36	34.13	29.94	35.93	17.96	10.78	22.75	59.88	17.36	-0.332	8.77	4.48
AKYW01_30268	N305	N	CDS	-3	652535	652987	453		1.-.-.-	tRNA dihydrouridine synthase B	0.560897	17593.00	150	36.67	24.67	11.33	40.00	26.67	33.33	18.00	18.67	26.00	58.00	16.00	-0.462	5.34	-5.52
AKYW01_30269	N305	N	CDS	-2	653202	653957	756			putative membrane transporter protein	0.539872	26670.00	251	7.57	40.64	11.15	12.35	36.25	51.39	5.58	1.99	29.88	58.57	11.55	1.420	10.30	8.99
AKYW01_30270	N305	N	CDS	-3	653957	654217	261			Cytoplasmic protein	0.499974	9660.00	86	29.07	26.74	1.16	43.02	22.09	34.88	13.95	15.12	29.07	66.28	4.65	-0.298	5.12	-1.11
AKYW01_30271	N305	N	CDS	3	654354	655421	1068	glpE		Dihydroneopterin aldolase	0.618748	40032.00	355	28.45	21.69	9.29	39.16	30.42	30.42	14.93	13.52	29.58	59.44	10.99	-0.446	8.01	1.21
AKYW01_30272	N305	N	CDS	3	655452	656786	1335			Zn-dependent hydrolase	0.632287	49344.00	444	25.68	21.62	13.29	32.66	37.84	29.51	13.29	12.39	32.66	55.41	11.94	-0.392	6.05	-11.60
AKYW01_30273	N305	N	CDS	3	656805	657998	1194			Pyridine nucleotide-disulfide oxidoreductase	0.600179	44842.00	397	23.68	21.91	12.85	32.49	37.53	29.98	14.11	9.57	29.97	56.93	13.10	-0.399	9.24	7.82
AKYW01_30274	N305	N	CDS	-3	658664	659650	987	dusC	1.-.-.-	tRNA-dihydrouridine synthase 2	0.531704	37777.00	328	33.54	22.26	12.80	35.67	31.10	33.23	17.38	16.16	28.35	55.79	15.85	-0.375	6.25	-6.98
AKYW01_30275	N305	N	CDS	1	660211	660507	297			conserved protein of unknown function	0.511517	11165.00	98	26.53	28.57	10.20	34.70	30.61	34.69	15.31	11.22	26.53	63.27	10.20	-0.185	8.85	1.27
AKYW01_30276	N305	N	CDS	-3	660557	660679	123			conserved protein of unknown function	0.40053	4707.00	40	15.00	42.50	17.50	25.00	22.50	52.50	12.50	2.50	15.00	67.50	17.50	0.970	10.33	3.09
AKYW01_30277	N305	N	CDS	1	660715	661317	603			conserved membrane protein of unknown function	0.560914	22505.00	200	15.50	33.00	15.50	21.00	35.00	44.00	11.00	4.50	28.00	56.50	15.50	0.699	9.96	11.05
AKYW01_30278	N305	N	CDS	3	661584	664736	3153			Superfamily I DNA/RNA helicase protein	0.576709	121700.00	1050	30.86	21.91	12.29	40.67	28.48	30.86	15.62	15.24	26.19	60.67	13.14	-0.577	5.98	-19.03
AKYW01_30279	N305	N	CDS	2	664793	665275	483			conserved membrane protein of unknown function	0.524569	17871.00	160	22.50	33.12	10.00	28.12	30.00	41.88	12.50	10.00	31.25	57.50	11.25	0.433	9.34	3.04
AKYW01_30280	N305	N	CDS	3	665481	665765	285			exported protein of unknown function	0.498907	10502.00	94	25.53	19.15	12.77	27.66	41.49	30.85	15.96	9.57	37.23	52.12	10.64	-0.441	9.16	2.30
AKYW01_30281	N305	N	CDS	1	665740	666480	741		4.6.1.13	Phosphatidylinositol-specific phospholipase C	0.578619	27904.00	246	26.42	17.07	15.86	34.55	40.65	24.80	14.23	12.20	34.96	48.78	16.26	-0.631	7.78	0.46
AKYW01_30282	N305	N	CDS	2	666701	667471	771			Staphylococcal tandem lipoprotein	0.550657	29754.00	256	33.59	19.53	12.50	42.58	29.30	28.13	17.97	15.62	26.56	59.38	14.06	-0.796	9.13	4.14
AKYW01_30283	N305	N	CDS	3	667539	668306	768			Staphylococcal tandem lipoprotein	0.539294	29403.00	255	32.55	19.22	11.77	41.96	31.77	26.27	18.43	14.12	28.63	57.25	14.12	-0.770	9.73	10.04
AKYW01_30284	N305	Y	CDS	1	668374	669141	768			Staphylococcal tandem lipoprotein	0.594662	29648.00	255	32.55	19.61	12.16	43.14	28.63	28.23	17.65	14.90	26.27	59.21	14.51	-0.793	9.40	6.04
AKYW01_30285	N305	N	CDS	1	669208	669975	768			Staphylococcal tandem lipoprotein	0.526047	29386.00	255	33.33	20.39	11.37	40.78	31.37	27.84	18.43	14.90	28.63	58.04	13.33	-0.732	9.52	7.14
AKYW01_30286	N305	N	CDS	1	670072	672309	2238			Amino-terminal domain similar to transcription regulators	0.503014	87867.00	745	28.46	23.62	17.99	33.83	32.08	34.09	15.57	12.89	27.11	57.45	15.44	-0.365	6.37	-24.09
AKYW01_30287	N305	N	CDS	1	672460	673638	1179	yhaA	3.5.1.-	Putative amidohydrolase YhaA	0.673186	43049.00	392	28.32	20.66	12.24	30.36	41.33	28.32	14.03	14.29	35.20	53.32	11.48	-0.311	5.44	-13.87
AKYW01_30288	N305	N	CDS	2	673640	675028	1389	norB		Quinolone resistance protein NorB	0.596452	48907.00	462	10.61	33.12	10.39	15.80	39.61	44.59	6.93	3.68	36.80	51.30	11.90	0.951	9.93	12.93
AKYW01_30289	N305	N	CDS	-3	675422	675691	270			protein of unknown function	0.645267	10658.00	89	22.47	26.97	15.73	32.59	25.84	41.57	14.61	7.87	22.47	59.55	17.98	-0.003	9.19	3.15
AKYW01_30290	N305	N	CDS	-2	676131	677798	1668			Na/Pi cotransporter II-related protein	0.593298	60765.00	555	22.52	30.81	9.19	27.75	33.33	38.92	11.71	10.81	33.15	56.22	10.63	0.336	6.39	-5.93
AKYW01_30291	N305	N	CDS	-1	678118	679893	1776		4.2.1.53	Oleate hydratase	0.596049	67524.00	591	26.90	21.49	12.86	33.84	34.35	31.81	12.35	14.55	32.49	52.62	14.89	-0.366	4.76	-23.43
AKYW01_30292	N305	N	CDS	-2	680067	680939	873	ydfC		putative aminoacid exporter	0.494116	32171.00	290	11.38	35.17	15.52	13.79	38.97	47.24	5.86	5.52	32.41	52.07	15.52	1.035	6.25	-1.79
AKYW01_30293	N305	N	CDS	1	681052	682449	1398	norG		HTH-type transcriptional regulator NorG	0.526011	53930.00	465	26.02	26.24	14.41	33.12	32.47	34.41	15.05	10.97	26.67	57.85	15.48	-0.211	9.31	7.20
AKYW01_30294	N305	N	CDS	1	682639	683112	474			Predicted membrane protein	0.541374	18640.00	157	17.84	32.48	19.75	20.38	31.21	48.41	12.74	5.10	22.93	57.97	19.11	0.608	9.58	5.51
AKYW01_30295	N305	N	CDS	1	683374	684966	1593	lctP		L-lactate permease	0.639176	56167.00	530	11.51	35.28	9.62	15.85	38.11	46.04	6.98	4.53	34.53	54.90	10.57	1.086	9.74	10.82
AKYW01_30296	N305	N	CDS	-3	685295	686821	1527	spa		Immunoglobulin G-binding protein A	0.705423	55560.00	508	30.51	14.76	5.32	49.21	32.09	18.70	15.16	15.35	31.30	62.60	6.10	-1.138	5.68	-5.48
AKYW01_30297	N305	N	CDS	-3	687242	687994	753	sarS		HTH-type transcriptional regulator SarS	0.602966	29855.00	250	33.20	26.80	13.60	40.40	24.00	35.60	19.60	13.60	20.80	66.40	12.80	-0.396	9.31	4.96
AKYW01_30298	N305	N	CDS	-1	688363	689361	999	sxzA		xenosiderophore schizokinen (dihydroxamate) transporter (permease)	0.486357	35686.00	332	12.05	37.35	9.34	15.66	36.14	48.19	8.73	3.31	31.02	59.04	9.94	1.117	10.67	13.45
AKYW01_30299	N305	N	CDS	-2	689358	690353	996	cbrB		Achromobactin transport system permease protein CbrB	0.479709	35496.00	331	10.27	38.97	8.46	15.71	34.44	49.85	6.95	3.32	31.12	58.31	10.57	1.231	10.60	9.21
AKYW01_30300	N305	Y	CDS	-2	690369	691361	993	sxzY		xenosiderophore schizokinen (dihydroxamate) transporter binding lipoprotein	0.717759	36702.00	330	32.12	22.12	7.58	40.00	32.12	27.88	17.88	14.24	34.24	57.58	8.18	-0.564	9.76	9.23
AKYW01_30301	N305	N	CDS	2	691592	692572	981	sbnA	2.5.1.140	N-(2-amino-2-carboxyethyl)-L-glutamate synthase	0.527311	35838.00	326	25.46	25.46	9.51	29.75	38.65	31.59	13.19	12.27	33.44	57.36	9.20	-0.140	6.13	-7.16
AKYW01_30302	N305	N	CDS	1	692569	693579	1011	sbnB	1.5.1.51	N-((2S)-2-amino-2-carboxyethyl)-L-glutamate dehydrogenase	0.582851	37706.00	336	26.49	22.92	10.71	34.82	33.63	31.55	12.50	13.99	32.14	56.55	11.31	-0.291	4.91	-15.21
AKYW01_30303	N305	N	CDS	3	693600	695354	1755	sbnC	6.3.2.56	Staphyloferrin B synthase	0.506707	66384.00	584	23.63	25.00	11.47	32.19	33.73	34.08	11.30	12.33	30.14	57.53	12.33	-0.158	5.02	-19.83
AKYW01_30304	N305	N	CDS	1	695347	696603	1257	sbnD		Staphyloferrin B transporter	0.47185	44780.00	418	10.53	30.62	9.57	17.46	39.00	43.54	7.42	3.11	38.04	50.24	11.72	0.800	9.70	13.68
AKYW01_30305	N305	N	CDS	2	696593	698329	1737	sbnE	6.3.2.54	L-2,3-diaminopropanoate--citrate ligase	0.539886	65888.00	578	25.26	24.74	13.32	31.14	36.85	32.01	12.98	12.28	28.55	59.34	12.11	-0.254	5.86	-20.99
AKYW01_30306	N305	N	CDS	3	698310	700088	1779	sbnF	6.3.2.55	2-[(L-alanin-3-ylcarbamoyl)methyl]-3-(2-aminoethylcarbamoyl)-2-hydroxypropanoate synthase	0.553236	68882.00	592	28.04	22.64	15.20	34.63	33.95	31.42	13.68	14.36	27.20	57.60	15.20	-0.448	5.21	-26.66
AKYW01_30307	N305	N	CDS	1	700060	700839	780			Siderophore staphylobactin biosynthesis protein SbnG	0.526974	28671.00	259	28.19	26.64	9.65	31.27	34.36	34.36	13.90	14.29	33.59	55.60	10.81	-0.044	5.31	-11.94
AKYW01_30308	N305	N	CDS	3	700839	702041	1203	sbnH	4.1.1.117	2-[(L-alanin-3-ylcarbamoyl)methyl]-2-hydroxybutanedioate decarboxylase	0.563869	45642.00	400	27.75	23.00	16.75	30.75	37.00	32.25	14.75	13.00	29.25	56.50	14.25	-0.290	6.15	-15.03
AKYW01_30309	N305	N	CDS	3	702045	702809	765	sbnI	2.7.1.225	L-serine kinase SbnI	0.557238	29581.00	254	29.13	22.83	14.96	33.07	33.86	33.07	16.14	12.99	27.56	58.27	14.17	-0.422	6.70	-4.23
AKYW01_30310	N305	N	CDS	3	703005	703412	408			Membrane protein	0.552971	15105.00	135	16.30	34.07	13.33	21.48	33.33	45.19	5.93	10.37	31.85	54.07	14.07	0.757	4.18	-6.05
AKYW01_30311	N305	N	CDS	1	703462	704088	627			MFS transporter	0.495292	22953.00	208	23.08	32.21	9.62	26.92	31.73	41.35	12.50	10.58	31.73	59.13	9.13	0.455	7.45	0.13
AKYW01_30312	N305	N	CDS	2	704300	705076	777	butA	1.1.1.304	Diacetyl reductase [(S)-acetoin forming]	0.655476	27185.00	258	20.16	20.93	8.92	29.46	40.70	29.85	9.30	10.85	41.09	48.45	10.46	-0.011	4.79	-6.77
AKYW01_30313	N305	N	CDS	1	705421	706392	972		5.1.3.2	Putative UDP-glucose 4-epimerase	0.617526	36870.00	323	27.86	25.08	15.48	32.20	35.30	32.51	13.31	14.55	30.34	53.25	16.41	-0.204	5.01	-12.22
AKYW01_30314	N305	N	CDS	2	706355	707047	693			Putative undecaprenyl-phosphate N-acetylgalactosaminyl 1-phosphate transferase; teichuronic acid biosynthesis glycosyltransferase TuaA	0.500656	26394.00	230	28.26	27.39	9.13	35.22	28.70	36.09	17.39	10.87	25.22	60.44	14.35	-0.193	10.10	13.01
AKYW01_30315	N305	N	CDS	1	707257	708423	1167		2.4.1.-	Exopolysaccharide biosynthesis glycosyltransferase EpsF	0.542719	43217.00	388	24.48	27.58	11.60	30.67	33.50	35.83	14.95	9.54	29.64	61.08	9.28	0.011	8.37	4.28
AKYW01_30316	N305	N	CDS	2	708404	709642	1239			conserved membrane protein of unknown function	0.471673	47023.00	412	13.59	36.41	16.99	19.66	29.85	50.48	8.01	5.58	25.73	56.55	17.72	0.977	8.70	4.30
AKYW01_30317	N305	N	CDS	3	709632	711062	1431			Membrane protein involved in the export of O-antigen, teichoic acid lipoteichoic acids	0.499351	53979.00	476	10.08	38.23	14.08	18.28	31.09	50.63	6.93	3.15	24.79	59.66	15.55	1.016	9.76	13.25
AKYW01_30318	N305	N	CDS	3	711330	711929	600	sodA	1.15.1.1	superoxide dismutase (Mn[2+]-dependent)	0.651506	23001.00	199	27.14	18.59	16.58	34.67	35.68	29.65	13.06	14.07	29.15	56.28	14.57	-0.581	5.07	-9.25
AKYW01_30319	N305	N	CDS	1	712297	713022	726			Predicted cell-wall-anchored protein SasD (LPXAG motif)	0.663214	26441.00	241	17.43	15.77	10.37	31.95	42.32	25.73	12.86	4.57	33.61	59.34	7.06	-0.587	10.21	8.18
AKYW01_30320	N305	N	CDS	-3	713213	713953	741			Predicted regulator for deoxynucleoside utilization, GntR family	0.517052	28517.00	246	25.61	19.92	15.45	32.52	37.81	29.68	14.63	10.98	30.49	54.88	14.63	-0.451	7.12	-1.17
AKYW01_30321	N305	N	CDS	3	714204	714911	708	deoD	2.4.2.1	purine nucleoside phosphorylase	0.660294	25930.00	235	23.41	22.55	11.92	26.81	40.85	32.34	11.06	12.34	36.17	51.07	12.77	-0.038	4.93	-9.47
AKYW01_30322	N305	N	CDS	3	714912	716270	1359			putative tetracycline resistance protein	0.587296	49562.00	452	10.40	36.73	14.16	16.37	36.06	47.57	6.42	3.98	30.31	55.75	13.94	1.089	9.41	5.54
AKYW01_30323	N305	N	CDS	2	716351	717013	663	deoC	4.1.2.4	deoxyribose-phosphate aldolase	0.652436	23446.00	220	29.09	22.27	7.27	33.18	37.73	29.09	12.27	16.82	42.73	49.55	7.73	-0.109	4.43	-13.73
AKYW01_30324	N305	N	CDS	2	717041	718219	1179	deoB	5.4.2.7	1,5-phosphopentomutase	0.694206	43688.00	392	29.59	21.68	11.48	33.16	37.50	29.34	13.77	15.82	33.93	54.08	11.99	-0.398	4.82	-18.93
AKYW01_30325	N305	N	CDS	-2	718350	719165	816			Phosphonate ABC transporter permease protein phnE1 (TC 3.A.1.9.1)	0.490027	29251.00	271	17.71	36.90	9.59	19.19	34.69	46.12	11.44	6.27	31.00	56.83	12.18	0.927	10.47	10.31
AKYW01_30326	N305	N	CDS	-3	719162	719962	801			Phosphonate ABC transporter permease protein phnE2 (TC 3.A.1.9.1)	0.501392	29216.00	266	12.78	35.72	11.65	17.29	35.71	46.99	7.14	5.64	30.45	56.77	12.78	0.948	8.62	2.06
AKYW01_30327	N305	N	CDS	-2	719964	720737	774	phnC		phosphonate/organophosphate ester transporter subunit ; ATP-binding component of ABC superfamily	0.618635	28656.00	257	28.41	27.24	8.17	35.41	31.13	33.46	15.57	12.84	30.35	57.98	11.67	-0.225	8.43	1.51
AKYW01_30328	N305	Y	CDS	-3	720932	721888	957			Phosphonate ABC transporter phosphate-binding periplasmic component (TC 3.A.1.9.1)	0.742171	34960.00	318	30.19	22.33	7.55	37.73	33.33	28.93	16.98	13.21	35.22	56.92	7.86	-0.393	9.66	8.26
AKYW01_30329	N305	N	CDS	2	722117	723661	1545			conserved exported protein of unknown function	0.57617	56195.00	514	26.65	16.54	9.73	35.21	42.02	22.76	13.81	12.84	38.33	50.78	10.89	-0.703	6.74	-2.23
AKYW01_30330	N305	N	CDS	1	723712	725247	1536		3.1.4.16	2',3'-cyclic-nucleotide 2'-phosphodiesterase	0.525569	58009.00	511	24.46	21.72	15.26	32.09	36.01	31.90	11.15	13.31	31.90	52.64	15.46	-0.282	4.70	-26.79
AKYW01_30331	N305	N	CDS	1	725395	726171	777			Putative cytosolic protein	0.573524	30018.00	258	34.88	24.81	10.85	43.80	24.42	31.78	15.12	19.77	24.42	63.57	12.02	-0.564	4.54	-16.50
AKYW01_30332	N305	N	CDS	3	726177	727352	1176			Zn peptidase with DNA binding	0.508814	45815.00	391	27.88	25.32	13.81	36.83	29.41	33.76	15.09	12.79	23.78	60.87	15.35	-0.328	8.77	2.67
AKYW01_30333	N305	Y	CDS	3	727737	730346	2610	adhE	1.1.1.1, 1.2.1.10	Alcohol dehydrogenase / Acetaldehyde dehydrogenase [acetylating] / Pyruvate-formate-lyase deactivase	0.648044	94868.00	869	25.31	21.98	9.21	30.49	39.24	30.26	12.77	12.54	35.56	55.24	9.21	-0.149	5.85	-16.59
AKYW01_30334	N305	N	CDS	2	730691	731359	669	cap5A		Capsular polysaccharide type 5 biosynthesis protein cap5A	0.606685	24825.00	222	22.52	31.53	7.21	34.68	27.03	38.29	12.61	9.91	25.68	66.66	7.66	0.087	9.86	5.10
AKYW01_30335	N305	N	CDS	2	731375	732061	687	ptkA	2.7.10.2	maintenance protein tyrosine kinase involved in biofilm formation	0.564112	25270.00	228	26.32	22.81	7.46	35.09	37.28	27.63	14.04	12.28	33.77	55.70	10.53	-0.411	9.32	3.11
AKYW01_30336	N305	N	CDS	1	732064	732828	765	capC	3.1.3.48	Putative tyrosine-protein phosphatase CapC	0.575079	29239.00	254	28.74	25.20	11.81	36.61	31.10	32.28	15.75	12.99	26.77	61.42	11.81	-0.409	6.87	-2.13
AKYW01_30337	N305	N	CDS	2	732848	734671	1824	epsC	4.2.1.115	UDP-N-acetylglucosamine 4,6-dehydratase involved in biofilm matrix formation	0.543892	68604.00	607	27.02	28.17	9.88	32.13	30.81	37.07	14.99	12.03	26.03	61.45	12.52	-0.002	8.50	4.18
AKYW01_30338	N305	N	CDS	3	734661	735689	1029	capD	5.1.3.2	UDP-glucose 4-epimerase	0.599567	38537.00	342	29.82	21.93	9.65	35.97	33.33	30.70	14.62	15.20	33.63	53.51	12.87	-0.338	5.34	-7.66
AKYW01_30339	N305	N	CDS	3	735702	736811	1110	wbjC	1.1.1.367	UDP-2-acetamido-2,6-beta-L-arabino-hexul-4-ose reductase	0.543905	42185.00	369	28.18	24.93	13.28	34.69	33.33	31.98	13.55	14.63	28.73	57.18	14.09	-0.380	5.07	-14.09
AKYW01_30340	N305	N	CDS	3	736815	737939	1125		5.1.3.14	Capsular polysaccharide synthesis enzyme Cap5G; UDP-N-acetylglucosamine 2-epimerase	0.535726	42803.00	374	28.34	24.60	10.70	37.16	30.48	32.35	14.44	13.90	27.81	59.36	12.83	-0.392	6.07	-6.33
AKYW01_30341	N305	N	CDS	2	737942	738568	627			Capsular polysaccharide synthesis enzyme Cap5H; O-acetyl transferase	0.488834	23450.00	208	25.96	22.60	12.98	34.62	33.65	31.73	16.35	9.62	31.25	54.33	14.42	-0.374	10.03	10.24
AKYW01_30342	N305	N	CDS	3	738573	739682	1110			Capsular polysaccharide synthesis enzyme Cap5I	0.584635	42505.00	369	29.81	28.18	11.92	37.40	27.91	34.69	17.62	12.20	21.95	64.23	13.82	-0.223	9.69	10.82
AKYW01_30343	N305	N	CDS	1	739696	740862	1167	cap5J		Cap5J	0.516857	44200.00	388	12.63	33.76	18.81	16.75	35.31	47.94	8.76	3.87	25.00	54.64	20.36	0.920	9.82	15.17
AKYW01_30344	N305	N	CDS	2	740855	742060	1206			Capsular polysaccharide synthesis enzyme Cap5K	0.4713	45696.00	401	10.72	38.90	13.96	20.70	29.18	50.12	6.98	3.74	24.94	60.35	14.71	0.954	9.50	10.01
AKYW01_30345	N305	N	CDS	2	742061	743266	1206			Capsular polysaccharide synthesis glycosyltransferase CapL	0.48281	46533.00	401	27.43	24.44	13.96	35.16	31.92	32.92	16.71	10.72	25.94	59.60	14.46	-0.346	9.39	11.03
AKYW01_30346	N305	N	CDS	3	743277	743834	558	epsL	2.-.-.-	Uncharacterized sugar transferase EpsL	0.565978	21038.00	185	24.87	27.57	10.27	29.73	35.68	34.59	15.13	9.73	28.65	59.46	11.89	-0.104	9.72	5.46
AKYW01_30347	N305	N	CDS	2	743834	744721	888			Capsular polysaccharide synthesis enzyme Cap8N	0.540416	33667.00	295	22.71	23.05	11.53	33.90	33.56	32.54	14.24	8.47	28.14	59.32	12.54	-0.302	9.86	9.67
AKYW01_30348	N305	N	CDS	1	744775	746037	1263	rffD	1.1.1.-	UDP-N-acetyl-D-mannosaminuronic acid dehydrogenase	0.588673	46755.00	420	26.91	26.67	10.00	32.86	32.62	34.52	12.38	14.52	30.95	59.29	9.76	-0.118	4.76	-20.24
AKYW01_30349	N305	N	CDS	2	746114	747259	1146	mnaA	5.1.3.14	UDP-N-acetylmannosamine 2-epimerase	0.532843	43009.00	381	28.61	23.88	10.76	35.43	33.60	30.97	14.70	13.91	29.40	58.01	12.60	-0.327	6.02	-9.75
AKYW01_30350	N305	N	CDS	-2	747324	747650	327	isdI	1.14.99.48	Heme oxygenase (staphylobilin-producing) 2	0.667043	12777.00	108	31.48	17.59	13.89	44.44	26.85	28.70	13.89	17.59	27.78	56.48	15.74	-0.864	4.61	-5.80
AKYW01_30351	N305	N	CDS	-2	747657	748040	384			putative Inner membrane protein YbaN	0.444298	14566.00	127	15.75	38.58	14.96	20.47	29.92	49.60	11.02	4.72	22.05	60.63	17.32	0.939	10.00	6.12
AKYW01_30352	N305	N	CDS	3	748467	749954	1488	aldA	1.2.1.3	Putative aldehyde dehydrogenase AldA	0.677993	53599.00	495	24.85	23.43	9.29	32.12	38.38	29.50	11.72	13.13	36.77	53.33	9.90	-0.173	4.91	-17.01
AKYW01_30353	N305	N	CDS	1	750601	751560	960	czcD		Cadmium, cobalt and zinc/H(+)-K(+) antiporter	0.568457	36223.00	319	20.06	33.86	13.79	24.77	32.92	42.32	10.97	9.09	27.90	59.25	12.85	0.428	6.59	-3.99
AKYW01_30354	N305	N	CDS	-3	751796	751999	204			conserved protein of unknown function	0.658194	7654.00	67	40.30	28.36	7.46	41.79	26.87	31.34	20.90	19.40	28.36	65.67	5.97	-0.469	6.08	-2.63
AKYW01_30355	N305	N	CDS	3	752178	752690	513			conserved protein of unknown function	0.70573	19235.00	170	32.94	23.53	8.82	38.23	31.18	30.59	13.53	19.41	31.77	57.65	10.59	-0.353	4.40	-12.88
AKYW01_30356	N305	N	CDS	2	753032	753772	741	ssuB		aliphatic sulfonate ABC transporter (ATP-binding protein)	0.473369	28005.00	246	27.64	27.24	12.20	33.74	31.30	34.96	16.67	10.98	26.83	63.01	10.16	-0.256	7.48	0.14
AKYW01_30357	N305	N	CDS	3	753786	754760	975			conserved protein of unknown function	0.493209	36652.00	324	28.09	20.99	13.89	32.41	37.96	29.63	17.59	10.49	30.56	57.72	11.73	-0.465	9.27	7.37
AKYW01_30358	N305	N	CDS	2	754757	755518	762			ABC transporter permease protein	0.514877	28470.00	253	12.65	33.99	16.60	18.18	32.02	49.80	7.51	5.14	25.29	54.94	19.76	0.958	9.78	3.28
AKYW01_30359	N305	N	CDS	2	755528	756562	1035		1.3.8.1	Acyl-CoA dehydrogenase, short-chain specific	0.530834	38510.00	344	21.80	24.42	12.21	31.69	36.34	31.98	10.18	11.63	31.69	55.23	13.08	-0.162	4.86	-12.43
AKYW01_30360	N305	N	CDS	2	756779	757138	360			Cytosolic protein	0.473797	13932.00	119	32.77	22.69	13.44	39.50	27.73	32.77	16.81	15.97	27.73	57.14	15.13	-0.517	6.26	-1.72
AKYW01_30361	N305	N	CDS	3	757311	758336	1026		1.17.1.9	Formate dehydrogenase	0.727724	38075.00	341	29.03	22.87	12.32	32.55	37.54	29.91	14.96	14.08	31.96	56.30	11.73	-0.323	5.93	-12.41
AKYW01_30362	N305	N	CDS	1	758722	759972	1251			integral membrane protein	0.467191	46803.00	416	13.22	36.30	13.46	18.75	32.69	48.56	8.65	4.57	27.64	57.21	15.14	0.913	9.83	13.23
AKYW01_30363	N305	N	CDS	3	760401	767594	7194			Related to non-ribosomal peptide and polyketide synthesis	0.528288	273842.00	2397	24.78	24.78	12.81	32.92	33.21	33.88	12.27	12.52	29.12	58.16	12.72	-0.234	5.37	-91.11
AKYW01_30364	N305	N	CDS	3	767607	768251	645		2.7.8.-	4'-phosphopantetheinyl transferase	0.554227	25247.00	214	24.30	23.83	17.29	32.24	32.24	35.51	14.49	9.81	26.63	55.61	17.76	-0.336	8.30	2.48
AKYW01_30365	N305	N	CDS	-2	768579	769073	495			putative Inner membrane protein YagU	0.579328	19020.00	164	15.85	28.05	20.12	19.51	35.37	45.12	10.37	5.49	22.56	58.54	18.90	0.476	8.46	1.58
AKYW01_30366	N305	N	CDS	-2	769326	770090	765	argB	2.7.2.8	Acetylglutamate kinase	0.562288	27719.00	254	16.93	28.74	11.81	27.16	36.61	36.22	9.05	7.87	31.50	59.45	9.05	0.202	6.22	-5.43
AKYW01_30367	N305	N	CDS	-2	770106	771347	1242	argJ	2.3.1.35, 2.3.1.1	ornithine acetyltransferase; amino-acid acetyltransferase	0.58519	44384.00	413	20.34	20.82	10.17	27.84	42.86	29.30	10.90	9.44	42.37	49.15	8.47	-0.109	6.39	-7.08
AKYW01_30368	N305	N	CDS	-3	771359	772393	1035	argC	1.2.1.38	N-acetylglutamate gamma-semialdehyde dehydrogenase	0.585587	37998.00	344	21.22	25.87	13.08	25.29	41.86	32.85	11.34	9.88	33.72	55.23	11.05	0.018	6.22	-8.87
AKYW01_30369	N305	N	CDS	-1	772429	773613	1185	rocD	2.6.1.13	ornithine aminotransferase	0.555913	43034.00	394	23.60	26.90	9.39	29.70	36.80	33.50	12.94	10.66	34.01	56.09	9.90	-0.027	7.10	-1.28
AKYW01_30370	N305	N	CDS	-1	773866	775221	1356	brnQ		Branched-chain amino acid transport system carrier protein	0.593211	49618.00	451	11.75	31.93	16.18	15.74	38.36	45.90	8.20	3.55	31.04	53.21	15.74	0.959	10.01	14.51
AKYW01_30371	N305	N	CDS	-2	775500	776057	558	ywoC	3.-.-.-	Uncharacterized isochorismatase family protein YwoC	0.538138	21131.00	185	25.41	24.32	13.51	35.68	29.73	34.59	12.43	12.97	30.81	54.05	15.13	-0.230	5.20	-6.45
AKYW01_30372	N305	N	CDS	-2	776124	777764	1641		4.1.1.1, 4.1.1.-	Pyruvate decarboxylase	0.587675	60477.00	546	23.26	23.44	12.82	30.04	39.74	30.22	11.17	12.09	34.07	54.03	11.90	-0.181	5.02	-23.15
AKYW01_30373	N305	N	CDS	2	777896	778030	135			conserved protein of unknown function	0.431522	4878.00	44	31.82	18.18	4.54	40.91	36.36	22.73	18.18	13.64	38.64	50.00	11.36	-0.743	9.21	1.94
AKYW01_30374	N305	Y	CDS	-3	778037	780082	2046	ptsG	2.7.1.199	phosphotransferase system (PTS) glucose-specific enzyme IICBA component	0.713456	73821.00	681	18.65	26.29	12.92	23.79	38.62	37.59	9.84	8.81	33.48	54.48	12.04	0.323	6.33	-9.45
AKYW01_30375	N305	N	CDS	2	780668	781723	1056			conserved protein of unknown function	0.491394	40296.00	351	25.93	24.22	12.54	33.33	33.34	33.33	13.96	11.97	29.35	57.26	13.39	-0.298	6.50	-6.26
AKYW01_30376	N305	N	CDS	1	781723	782619	897	murQ	4.2.1.126	D-lactyl ether N-acetylmuramic-6-phosphate acid etherase	0.561324	32214.00	298	25.50	25.50	5.03	31.21	37.25	31.54	13.09	12.42	36.58	56.38	7.05	-0.053	6.26	-3.67
AKYW01_30377	N305	N	CDS	3	782631	784085	1455	murP	2.7.1.192	N-acetylmuramic acid PTS permease - MurP subunit	0.581865	50605.00	484	16.11	30.58	8.88	20.25	40.70	39.05	9.92	6.20	36.36	54.96	8.68	0.589	9.23	6.86
AKYW01_30378	N305	N	CDS	2	784085	784963	879			Transcriptional regulator, RpiR family	0.476445	33080.00	292	23.97	25.00	11.99	29.79	35.62	34.59	13.36	10.62	34.59	52.40	13.02	0.009	6.91	-2.17
AKYW01_30379	N305	N	CDS	-2	785157	785438	282			Membrane protein	0.489396	11113.00	93	11.83	33.33	26.88	13.98	35.48	50.54	10.75	1.07	20.43	54.84	24.73	1.012	9.92	5.35
AKYW01_30380	N305	N	CDS	2	785651	788440	2790	hsdR	3.1.21.3	Type-1 restriction enzyme R protein	0.564691	109143.00	929	32.72	21.31	12.16	42.09	27.77	30.14	16.90	15.82	27.66	55.97	16.36	-0.647	6.58	-7.42
AKYW01_30381	N305	N	CDS	-1	788587	789186	600			conserved membrane protein of unknown function	0.455342	22240.00	199	11.06	38.19	12.56	17.09	34.17	48.74	8.04	3.01	31.66	53.27	15.08	1.062	10.59	9.09
AKYW01_30382	N305	N	CDS	2	789311	790423	1113			Efflux RND transporter periplasmic adaptor subunit	0.494057	41980.00	370	27.84	26.22	7.84	40.54	30.27	29.19	16.22	11.62	27.30	62.97	9.73	-0.554	9.81	12.41
AKYW01_30383	N305	N	CDS	1	790420	791100	681	yvrO		putative ABC transporter (ATP-binding protein)	0.512886	25382.00	226	26.11	25.66	9.73	35.84	31.41	32.74	15.04	11.06	30.09	58.41	11.50	-0.261	9.30	2.65
AKYW01_30384	N305	N	CDS	3	791097	792275	1179			ABC transporter, permease protein	0.512962	43319.00	392	23.98	29.85	9.69	30.87	31.12	38.01	13.01	10.97	31.63	56.89	11.48	0.221	9.39	5.24
AKYW01_30385	N305	N	CDS	2	792482	792703	222			conserved protein of unknown function	0.640603	7655.00	73	15.07	21.92	12.33	16.44	49.32	34.25	15.07	0.00	46.58	36.99	16.44	0.501	12.55	10.09
AKYW01_30386	N305	N	CDS	3	792741	794459	1719			conserved membrane protein of unknown function	0.546386	67839.00	572	18.01	32.52	20.28	24.30	28.50	47.20	11.54	6.47	22.38	55.42	22.20	0.580	9.82	21.53
AKYW01_30387	N305	N	CDS	1	794518	794961	444			conserved membrane protein of unknown function	0.573087	16593.00	147	11.57	38.77	16.33	18.37	29.93	51.70	8.16	3.40	23.81	61.90	14.29	1.090	9.34	3.30
AKYW01_30388	N305	N	CDS	3	794973	795695	723			ABC transporter, ATP-binding protein	0.532436	27288.00	240	22.50	27.92	10.00	35.00	27.92	37.08	12.08	10.42	26.25	62.92	10.83	-0.102	8.42	2.01
AKYW01_30389	N305	N	CDS	1	795682	795858	177			conserved protein of unknown function	0.643062	6809.00	58	13.79	34.48	17.24	24.14	25.86	50.00	12.07	1.72	18.96	60.35	20.69	0.672	10.25	5.93
AKYW01_30390	N305	N	CDS	3	795861	796058	198			Uncharacterized HTH-type transcriptional regulator AF_1627	0.412441	7183.00	65	24.62	29.23	3.08	38.46	26.15	35.38	16.92	7.69	26.15	69.23	4.62	-0.243	10.33	4.97
AKYW01_30391	N305	N	CDS	-3	796568	798160	1593	yliA		putative peptide transport fused subunits of ABC superfamily: ATP-binding components	0.533921	59052.00	530	25.28	28.68	8.49	32.26	32.83	34.91	13.21	12.07	31.13	58.68	10.19	-0.056	6.52	-5.05
AKYW01_30392	N305	N	CDS	3	798162	799595	1434			Putative glutathione transporter, permease component	0.481595	53710.00	477	16.35	35.22	14.05	21.38	33.96	44.65	10.90	5.45	25.58	60.59	13.84	0.708	9.87	14.97
AKYW01_30393	N305	N	CDS	2	799601	800764	1164			Putative glutathione transporter, permease component; Dipeptide transport system permease protein DppC (TC 3.A.1.5.2)	0.545652	43038.00	387	15.50	34.88	12.66	18.86	36.18	44.96	9.82	5.69	32.04	52.20	15.76	0.794	9.93	8.67
AKYW01_30394	N305	N	CDS	3	800781	802556	1776			RGD-containing lipoprotein	0.571231	66916.00	591	28.26	20.64	9.98	40.78	32.49	26.73	15.74	12.52	31.64	56.18	12.18	-0.686	9.43	9.87
AKYW01_30395	N305	N	CDS	1	802594	804600	2007		2.3.2.2	Gamma-glutamyltranspeptidase	0.527029	74339.00	668	25.60	22.90	13.32	29.64	41.02	29.34	12.42	13.17	36.23	51.20	12.57	-0.244	5.12	-29.69
AKYW01_30396	N305	N	CDS	-1	804898	805671	774			Tandem lipoprotein	0.596636	29613.00	257	29.57	22.18	12.45	38.91	33.46	27.63	16.73	12.84	29.57	59.14	11.28	-0.725	8.93	2.73
AKYW01_30397	N305	N	CDS	-2	805860	806486	627	azoRB		NADH:dichloroindophenol oxidoreductase (2-methylhydroquinone resistance)	0.780567	23326.00	208	26.44	20.67	13.46	29.81	40.38	29.81	12.02	14.42	34.13	53.37	12.50	-0.261	4.72	-10.43
AKYW01_30398	N305	N	CDS	3	806676	807263	588			M23/M37 peptidase domain protein	0.56783	22342.00	195	29.74	14.36	19.49	35.38	41.03	23.59	17.95	11.79	34.36	48.21	17.44	-0.872	8.79	2.85
AKYW01_30399	N305	N	CDS	1	807646	808743	1098	msmX	3.6.3.-	multiple sugar (maltodextrins) transporter ATP-binding protein	0.546278	41241.00	365	29.59	23.56	10.14	35.07	31.23	33.70	15.89	13.70	29.86	58.36	11.78	-0.243	6.92	-2.14
AKYW01_30400	N305	N	CDS	1	808756	810027	1272			Maltose/maltodextrin ABC transporter, substrate binding periplasmic protein MalE	0.583576	47796.00	423	27.90	19.15	11.35	38.30	33.57	28.13	15.84	12.06	30.73	58.16	11.11	-0.606	9.51	9.53
AKYW01_30401	N305	N	CDS	3	810030	811298	1269	ganP		galacto-oligosaccharides (galactan) oligomer permease	0.553346	47738.00	422	13.27	29.62	17.77	21.09	33.41	45.50	8.06	5.21	28.20	51.42	20.38	0.646	10.03	9.28
AKYW01_30402	N305	N	CDS	1	811300	812139	840	ganQ		galacto-oligosaccharides (galactan) oligomer permease	0.519738	31117.00	279	12.54	30.11	15.77	18.64	36.20	45.16	8.24	4.30	29.75	52.69	17.56	0.814	10.05	10.08
AKYW01_30403	N305	N	CDS	2	812210	813289	1080		1.-.-.-	putative Uncharacterized oxidoreductase YcjS	0.649632	39245.00	359	28.97	18.66	10.86	32.31	38.72	28.97	13.37	15.60	39.55	50.98	9.47	-0.302	4.78	-19.24
AKYW01_30404	N305	N	CDS	2	813314	814354	1041			putative NADH-dependent dehydrogenase	0.489386	38536.00	346	27.46	24.57	10.69	32.95	32.95	34.10	14.74	12.72	31.79	57.22	10.98	-0.152	6.57	-5.15
AKYW01_30405	N305	N	CDS	2	814409	815377	969		5.3.99.-	Inosose isomerase	0.656562	36618.00	322	25.16	20.50	14.60	31.68	37.27	31.06	10.87	14.29	32.92	52.80	14.29	-0.357	4.50	-19.34
AKYW01_30406	N305	N	CDS	-3	815735	816229	495			conserved membrane protein of unknown function	0.71453	18626.00	164	16.46	37.80	15.85	19.51	32.32	48.17	12.20	4.27	22.56	63.42	14.02	0.874	10.03	8.39
AKYW01_30407	N305	N	CDS	3	816462	817841	1380	uhpT		hexose phosphate transporter	0.605986	50935.00	459	14.60	29.85	16.12	19.83	35.51	44.66	8.71	5.88	30.72	50.98	18.30	0.663	9.57	8.34
AKYW01_30408	N305	N	CDS	-1	818188	818958	771			Two-component response regulator	0.595722	30093.00	256	29.30	26.56	15.63	35.16	30.86	33.98	16.02	13.28	26.56	58.20	15.23	-0.332	6.65	-4.15
AKYW01_30409	N305	N	CDS	-3	818951	820507	1557			Two-component sensor histidine kinase	0.522775	60966.00	518	26.45	25.48	15.06	34.94	32.05	33.01	16.02	10.43	24.13	61.01	14.86	-0.382	7.99	2.55
AKYW01_30410	N305	Y	CDS	-1	820504	821472	969			conserved exported protein of unknown function	0.563037	36906.00	322	27.02	24.22	12.73	34.16	35.40	30.44	16.15	10.87	27.33	60.56	12.11	-0.463	9.00	4.23
AKYW01_30411	N305	Y	CDS	3	822060	824309	2250	pflB	2.3.1.54	pyruvate formate lyase I	0.81953	84766.00	749	28.71	19.09	12.02	34.45	36.31	29.24	13.89	14.82	34.18	50.60	15.22	-0.470	5.15	-22.87
AKYW01_30412	N305	N	CDS	1	824332	825087	756	pflA	1.97.1.4	pyruvate formate lyase activating enzyme 1	0.518371	28466.00	251	31.08	24.70	13.55	32.67	33.86	33.47	15.94	15.14	29.88	58.17	11.95	-0.319	5.91	-9.19
AKYW01_30413	N305	N	CDS	2	825050	825358	309			conserved protein of unknown function	0.467152	12249.00	102	28.43	19.61	19.61	34.31	33.33	32.35	15.69	12.75	26.47	49.02	24.51	-0.424	8.60	1.97
AKYW01_30414	N305	N	CDS	1	825409	827172	1764		3.1.4.46	Glycerophosphoryl diester phosphodiesterase, periplasmic	0.517285	67579.00	587	22.83	31.52	13.46	29.64	28.11	42.25	13.29	9.54	24.36	60.82	14.82	0.279	9.56	12.75
AKYW01_30415	N305	N	CDS	-1	827335	827679	345			conserved protein of unknown function	0.644662	12868.00	114	26.32	23.68	10.53	33.33	40.35	26.32	17.54	8.77	35.09	57.02	7.89	-0.431	9.81	4.54
AKYW01_30416	N305	N	CDS	1	827869	830019	2151			Staphylocoagulase	0.622204	80336.00	716	28.35	13.13	10.47	39.39	43.02	17.60	15.50	12.85	35.34	52.52	12.15	-1.059	9.23	9.90
AKYW01_30417	N305	N	CDS	-3	830606	831790	1185	fadA	2.3.1.16	acetyl-CoA C-acyltransferase	0.529789	41813.00	394	21.57	22.59	7.11	28.93	41.62	29.44	10.15	11.42	40.10	48.48	11.42	-0.028	4.90	-8.73
AKYW01_30418	N305	N	CDS	-1	831820	834081	2262		1.1.1.35, 4.2.1.17	Enoyl-CoA hydratase	0.543977	84572.00	753	27.36	24.57	11.82	34.79	33.20	32.01	13.81	13.55	32.54	54.32	13.15	-0.247	5.84	-15.28
AKYW01_30419	N305	N	CDS	-1	834268	835479	1212		1.3.8.6	Glutaryl-CoA dehydrogenase	0.549372	44662.00	403	25.06	22.08	11.41	31.76	36.97	31.26	12.16	12.90	34.74	52.11	13.15	-0.162	5.18	-11.33
AKYW01_30420	N305	N	CDS	-1	835591	837096	1506		6.2.1.3	Long-chain-fatty-acid--CoA ligase	0.621272	56105.00	501	23.55	22.75	12.18	30.94	37.33	31.74	11.38	12.18	31.74	55.69	12.58	-0.199	5.09	-15.91
AKYW01_30421	N305	N	CDS	-3	837122	838684	1563		2.8.3.-	Acetyl-CoA:acetoacetyl-CoA transferase alpha subunit	0.542528	58217.00	520	24.04	25.96	13.08	31.92	35.58	32.50	12.12	11.92	31.54	55.77	12.69	-0.166	5.62	-18.31
AKYW01_30422	N305	N	CDS	1	839053	840282	1230			Membrane spanning protein	0.570785	45461.00	409	21.02	26.40	13.94	27.38	32.76	39.85	10.02	11.00	32.52	53.05	14.42	0.319	5.03	-10.38
AKYW01_30423	N305	Y	CDS	-3	840596	842071	1476	nikA		Nickel-binding protein NikA	0.631102	55303.00	491	29.12	21.18	9.78	38.49	36.05	25.46	16.70	12.42	32.99	56.42	10.59	-0.664	9.58	11.86
AKYW01_30424	N305	N	CDS	-1	842269	842625	357			Uroporphyrin-III C-methyltransferase	0.509142	13905.00	118	34.75	22.88	12.71	44.07	26.27	29.66	19.49	15.25	28.81	55.93	15.25	-0.735	8.87	1.37
AKYW01_30425	N305	N	CDS	-1	842782	842955	174			conserved protein of unknown function	0.665385	6557.00	57	17.54	33.33	12.28	31.58	28.07	40.35	17.54	0.00	21.05	63.16	15.79	0.307	11.09	9.99
AKYW01_30426	N305	N	CDS	-3	842981	844126	1146		1.14.12.17	Flavohemoprotein (Hemoglobin-like protein) (Flavohemoglobin) (Nitric oxide dioxygenase)	0.705692	42859.00	381	25.98	23.10	12.34	32.55	35.43	32.02	12.34	13.65	29.40	59.84	10.76	-0.212	4.98	-15.99
AKYW01_30427	N305	Y	CDS	1	844699	845652	954	lctE	1.1.1.27	L-lactate dehydrogenase	0.687761	34530.00	317	26.50	25.87	8.52	31.86	35.96	32.18	11.99	14.51	35.65	53.31	11.04	-0.031	4.69	-12.63
AKYW01_30428	N305	N	CDS	-2	845820	845945	126			conserved protein of unknown function	0.587759	4440.00	41	12.20	21.95	9.76	19.51	43.90	36.59	4.88	7.32	43.90	41.46	14.63	0.502	4.43	-1.06
AKYW01_30429	N305	N	CDS	-3	845972	847501	1530		2.7.1.-	PTS system, maltose and glucose-specific IIC component	0.518012	54857.00	509	14.14	28.29	13.95	19.45	39.88	40.67	8.64	5.50	34.77	51.47	13.75	0.604	8.97	5.76
AKYW01_30430	N305	N	CDS	3	847863	848798	936	rihA	3.2.-.-	Pyrimidine-specific ribonucleoside hydrolase RihA	0.546573	33761.00	311	22.19	25.08	9.65	27.33	39.23	33.44	9.97	12.22	36.66	53.70	9.65	0.083	4.64	-15.28
AKYW01_30431	N305	N	CDS	1	849136	851232	2097		2.7.1.-	Predicted galactitol operon regulator (Transcriptional antiterminator), BglG family / PTS system, mannitol/fructose-specific IIA component	0.511678	81148.00	698	28.22	25.93	11.89	36.82	28.94	34.24	15.04	13.18	26.08	60.75	13.18	-0.325	6.55	-9.85
AKYW01_30432	N305	N	CDS	3	851217	851684	468		2.7.1.-	PTS system, galactitol-specific IIA component	0.449727	17714.00	155	27.74	27.74	9.03	36.77	25.81	37.42	12.26	15.48	26.45	65.81	7.74	-0.137	4.61	-9.59
AKYW01_30433	N305	N	CDS	1	851707	851985	279		2.7.1.-	PTS system, galactitol-specific IIB component	0.85116	10167.00	92	26.09	26.09	5.44	35.87	31.52	32.61	13.04	13.04	30.44	64.13	5.44	-0.105	5.86	-0.96
AKYW01_30434	N305	N	CDS	2	852212	853471	1260	gatC		galactitol-specific enzyme IIC component of PTS	0.574901	44769.00	419	12.17	33.41	10.74	17.18	37.47	45.35	6.68	5.49	33.89	53.94	12.17	0.923	8.86	2.22
AKYW01_30435	N305	N	CDS	1	853489	854544	1056	gutB	1.1.1.-	Sorbitol dehydrogenase	0.616418	38381.00	351	29.06	24.50	10.26	32.76	36.47	30.77	13.96	15.10	35.61	55.27	9.12	-0.238	5.05	-15.31
AKYW01_30436	N305	N	CDS	2	854546	854692	147			conserved protein of unknown function	0.521336	5476.00	48	18.75	29.17	14.58	22.92	31.25	45.83	12.50	6.25	25.00	60.42	14.58	0.546	9.81	2.09
AKYW01_30437	N305	N	CDS	1	854716	855759	1044		1.1.1.251	putative Galactitol 1-phosphate 5-dehydrogenase	0.504504	38325.00	347	26.23	24.49	11.82	29.68	36.60	33.72	13.54	12.68	32.85	55.91	11.24	-0.063	6.18	-6.62
AKYW01_30438	N305	N	CDS	3	856287	857003	717	tarI	2.7.7.40	Ribitol-5-phosphate cytidylyltransferase 2	0.623232	26544.00	238	25.63	28.99	7.98	34.88	31.09	34.03	13.03	12.61	30.25	60.50	9.24	-0.089	5.95	-4.50
AKYW01_30439	N305	N	CDS	1	856996	858021	1026	tarJ	1.1.1.405	Ribulose-5-phosphate reductase 2	0.561022	38514.00	341	24.93	26.98	13.20	29.62	35.48	34.90	12.90	12.02	30.79	54.84	14.37	-0.080	6.18	-6.26
AKYW01_30440	N305	N	CDS	1	858043	859737	1695	tarK	2.7.8.14	Teichoic acid ribitol-phosphate polymerase TarK	0.598706	65937.00	564	30.32	21.99	17.38	34.93	33.16	31.91	15.78	14.54	28.19	52.31	19.50	-0.391	6.34	-9.44
AKYW01_30441	N305	Y	CDS	2	860165	861334	1170	tarF	2.7.8.45	Teichoic acid glycerol-phosphate transferase	0.584531	45941.00	389	29.56	20.82	16.97	35.47	34.19	30.33	15.94	13.62	29.05	52.70	18.25	-0.559	6.97	-2.02
AKYW01_30442	N305	N	CDS	1	861610	862326	717	tarI	2.7.7.40	Ribitol-5-phosphate cytidylyltransferase 1	0.671706	26626.00	238	27.31	27.31	7.56	36.14	31.09	32.77	13.45	13.87	31.93	58.83	9.24	-0.216	5.36	-5.59
AKYW01_30443	N305	N	CDS	2	862319	863344	1026	tarJ	1.1.1.405	Ribulose-5-phosphate reductase 1	0.611696	38408.00	341	24.34	26.10	13.20	30.21	34.60	35.19	11.14	13.20	32.55	52.49	14.96	-0.064	4.72	-12.56
AKYW01_30444	N305	N	CDS	2	863366	865054	1689	tarL	2.7.8.14	Teichoic acid ribitol-phosphate polymerase TarL	0.618961	65982.00	562	30.07	22.42	16.73	36.83	30.61	32.56	15.66	14.41	26.51	53.56	19.93	-0.407	6.76	-3.08
AKYW01_30445	N305	N	CDS	1	865087	866808	1722	tarS	2.4.1.355	Poly(ribitol-phosphate) beta-N-acetylglucosaminyltransferase TarS	0.618866	66225.00	573	29.49	23.21	12.91	36.65	31.24	32.11	15.18	14.31	27.75	57.24	15.01	-0.378	6.40	-5.92
AKYW01_30446	N305	N	CDS	3	866952	867626	675	scdA		Iron-sulfur cluster repair protein ScdA	0.5779	25441.00	224	29.46	26.34	11.61	35.27	31.70	33.03	13.84	15.62	28.12	62.05	9.82	-0.327	4.88	-12.34
AKYW01_30447	N305	N	CDS	1	867871	869625	1755	lytS		two-component sensor histidine kinase [LytT]	0.530678	64921.00	584	21.40	28.60	10.10	28.43	34.25	37.33	12.16	9.25	30.48	57.71	11.81	0.155	8.31	3.16
AKYW01_30448	N305	N	CDS	3	869628	870368	741	lytR		Sensory transduction protein LytR	0.591841	28189.00	246	27.24	23.58	11.38	37.81	30.90	31.30	13.82	13.41	26.83	61.38	11.79	-0.356	5.91	-5.34
AKYW01_30449	N305	N	CDS	1	870487	870924	438	pftA		pyruvate uptake system subunit A	0.54704	15531.00	145	16.55	37.93	7.59	20.69	33.10	46.21	11.04	5.52	29.66	64.14	6.21	0.874	10.00	5.15
AKYW01_30450	N305	N	CDS	2	870917	871618	702	pftB		pyruvate import system subunit B	0.553473	25067.00	233	12.45	35.62	13.73	14.59	38.63	46.78	8.58	3.86	30.04	55.79	14.16	1.118	10.06	7.30
AKYW01_30451	N305	N	CDS	-1	871726	872430	705			Transcriptional regulator, GntR family	0.549466	26983.00	234	27.35	22.65	15.38	33.76	35.04	31.20	15.38	11.97	30.34	53.42	16.24	-0.365	8.18	1.52
AKYW01_30452	N305	N	CDS	2	872579	873370	792		2.7.1.-	PTS system, N-acetylglucosamine-specific IIA component	0.557562	29060.00	263	25.09	27.76	7.22	36.88	30.04	33.08	11.41	13.69	30.42	62.73	6.84	-0.172	4.71	-11.55
AKYW01_30453	N305	N	CDS	2	873386	874822	1437	bglA	3.2.1.86	aryl-6-phospho-beta-glucosidase	0.571757	54589.00	478	26.99	20.92	16.95	31.38	37.66	30.96	13.18	13.81	31.59	51.26	17.16	-0.367	5.20	-20.36
AKYW01_30454	N305	N	CDS	-1	875257	876018	762			conserved protein of unknown function	0.587542	28292.00	253	24.90	23.32	11.07	32.02	35.18	32.81	15.42	9.49	30.83	59.29	9.88	-0.185	9.26	6.58
AKYW01_30455	N305	N	CDS	1	876037	876171	135			conserved protein of unknown function	0.538903	5175.00	44	18.18	40.91	15.91	22.73	29.54	47.73	13.64	4.54	20.45	63.64	15.91	0.809	10.05	3.09
AKYW01_30456	N305	N	CDS	-3	876269	877183	915	rbsK	2.7.1.15	ribokinase	0.613334	32428.00	304	20.07	23.36	8.22	30.26	40.46	29.28	8.88	11.18	38.81	53.62	7.57	0.011	4.60	-11.52
AKYW01_30457	N305	N	CDS	-3	877211	877615	405	rbsD	5.4.99.62	D-ribose pyranase	0.699057	15148.00	134	27.61	26.87	8.96	34.33	32.84	32.84	14.18	13.43	25.37	67.16	7.46	-0.214	5.92	-4.44
AKYW01_30458	N305	N	CDS	-1	877630	878511	882	rbsU		Putative ribose uptake protein RbsU	0.581484	31206.00	293	9.56	30.38	12.97	14.68	41.64	43.69	7.17	2.39	35.84	50.17	13.99	0.899	10.77	11.27
AKYW01_30459	N305	N	CDS	-1	878743	879741	999			Ribose operon repressor	0.54441	36655.00	332	23.49	27.11	10.54	28.01	39.76	32.23	13.25	10.24	34.94	55.72	9.34	-0.074	6.72	-4.60
AKYW01_30460	N305	N	CDS	3	880002	880163	162			conserved protein of unknown function	0.713567	6367.00	53	20.76	16.98	18.87	33.96	30.19	35.85	11.32	9.43	24.53	52.83	22.64	-0.234	9.00	1.00
AKYW01_30461	N305	N	CDS	-1	880225	881601	1377			Quinolone resistance protein	0.50865	48986.00	458	8.95	32.97	11.14	14.63	40.83	44.54	6.33	2.62	35.37	52.18	12.45	0.946	10.17	11.42
AKYW01_30462	N305	N	CDS	3	881835	882827	993			Choloylglycine hydrolase-like protein	0.582977	37033.00	330	21.51	21.21	13.64	29.39	41.52	29.09	10.91	10.61	34.24	51.82	13.94	-0.338	5.74	-9.05
AKYW01_30463	N305	N	CDS	1	883153	884103	951	lytM	3.4.24.75	Glycyl-glycine endopeptidase LytM	0.678482	34204.00	316	16.14	8.23	16.46	30.06	55.70	14.24	9.49	6.65	44.94	42.09	12.97	-0.943	6.68	-4.71
AKYW01_30464	N305	N	CDS	-1	884155	884814	660			ABC transporter ATP-binding protein	0.610659	25075.00	219	25.57	26.03	11.87	36.07	30.14	33.79	14.16	11.41	28.31	59.82	11.87	-0.319	6.96	-1.39
AKYW01_30465	N305	N	CDS	-3	884828	885748	921			conserved membrane protein of unknown function	0.532697	35299.00	306	20.59	34.31	14.71	26.15	32.03	41.83	12.75	7.84	24.51	62.42	13.07	0.389	9.31	5.00
AKYW01_30466	N305	N	CDS	-1	885745	886911	1167			conserved membrane protein of unknown function	0.518056	44459.00	388	17.01	33.51	16.24	22.42	33.51	44.07	11.08	5.93	27.06	57.48	15.46	0.526	9.70	9.09
AKYW01_30467	N305	N	CDS	-3	886778	886927	150			conserved protein of unknown function	0.47795	5942.00	49	22.45	24.49	22.45	30.61	30.61	38.77	8.16	14.29	22.45	53.06	24.49	-0.157	4.19	-3.97
AKYW01_30468	N305	Y	CDS	-3	886979	888502	1524			conserved protein of unknown function	0.673831	57801.00	507	37.48	18.74	9.07	45.76	29.78	24.46	19.13	18.34	33.14	57.20	9.66	-0.882	8.35	1.33
AKYW01_30469	N305	N	CDS	2	888773	889414	642			conserved membrane protein of unknown function	0.51441	24763.00	213	17.84	32.86	19.25	23.94	29.11	46.95	9.86	7.98	22.54	56.34	21.13	0.670	9.33	4.00
AKYW01_30470	N305	N	CDS	2	889451	890098	648			conserved membrane protein of unknown function	0.533228	24789.00	215	17.21	33.49	17.21	23.72	28.84	47.44	8.84	8.37	23.26	58.60	18.14	0.740	8.30	0.94
AKYW01_30471	N305	N	CDS	2	890132	890719	588			conserved membrane protein of unknown function	0.52174	22610.00	195	16.92	38.97	15.90	20.00	26.15	53.84	9.23	7.69	22.05	60.00	17.95	1.101	9.13	2.09
AKYW01_30472	N305	N	CDS	-2	890862	891764	903			Secretory antigen precursor SsaA	0.612188	33339.00	300	23.33	16.67	12.00	35.33	42.00	22.67	12.33	11.00	37.33	52.34	10.33	-0.753	6.28	-6.05
AKYW01_30473	N305	N	CDS	1	892003	892296	294	esxA		ESAT-6 secretion system extracellular protein A	0.675095	11024.00	97	23.71	16.50	7.22	45.36	28.87	25.77	9.28	14.43	29.90	58.76	11.34	-0.766	4.32	-4.98
AKYW01_30474	N305	N	CDS	3	892380	895409	3030	esaA		ESAT-6 secretion accessory factor EsaA	0.638481	114709.00	1009	27.75	22.99	9.22	41.33	28.05	30.62	14.27	13.48	29.14	61.05	9.81	-0.510	6.54	-6.47
AKYW01_30475	N305	N	CDS	2	895409	895867	459	essA		ESAT-6 secretion machinery protein EssA	0.44873	17373.00	152	27.63	19.08	8.55	44.08	28.95	26.97	17.11	10.53	28.95	59.87	11.18	-0.768	10.38	8.19
AKYW01_30476	N305	N	CDS	3	895839	896081	243	esaB		ESAT-6 secretion accessory factor EsaB	0.548015	9110.00	80	21.25	33.75	11.25	32.50	27.50	40.00	8.75	12.50	28.75	60.00	11.25	0.215	4.32	-3.91
AKYW01_30477	N305	N	CDS	3	896094	897428	1335	essB		ESAT-6 secretion machinery protein EssB	0.653689	52057.00	444	36.03	20.50	11.49	45.49	27.25	27.25	17.79	18.24	25.68	61.94	12.39	-0.840	5.46	-11.09
AKYW01_30478	N305	N	CDS	3	897450	901889	4440	essC		ESAT-6 secretion machinery protein EssC	0.609402	170756.00	1479	30.36	24.48	12.17	36.71	31.10	32.18	14.60	15.75	27.59	58.96	13.46	-0.381	5.08	-59.67
AKYW01_30479	N305	N	CDS	2	901919	902311	393	esxC		ESAT-6 secretion system extracellular protein C	0.55819	14934.00	130	38.46	16.92	8.46	46.92	28.46	24.62	20.77	17.69	29.23	60.77	10.00	-0.885	9.29	2.20
AKYW01_30480	N305	N	CDS	2	902327	902641	315	esxB		ESAT-6 secretion system extracellular protein B	0.495627	11479.00	104	28.85	20.19	6.73	43.27	30.77	25.96	14.42	14.42	34.62	58.65	6.73	-0.600	5.88	-0.96
AKYW01_30481	N305	N	CDS	1	902638	903315	678			conserved protein of unknown function	0.572993	26448.00	225	29.33	25.78	13.33	40.00	24.89	35.11	12.44	16.89	23.56	60.44	16.00	-0.352	4.47	-12.70
AKYW01_30482	N305	N	CDS	3	903321	903632	312	esxD		ESAT-6 secretion system extracellular protein D	0.499304	11186.00	103	23.30	18.45	13.59	29.13	45.63	25.24	11.65	11.65	37.86	51.46	10.68	-0.326	5.61	-2.72
AKYW01_30483	N305	N	CDS	3	903633	905486	1854	essD		ESAT-6 secretion machinery protein EssD	0.541869	68308.00	617	29.98	19.29	8.91	37.60	36.63	25.77	16.69	13.29	34.84	55.11	10.05	-0.627	9.23	7.35
AKYW01_30484	N305	N	CDS	1	905497	905988	492			Putative cytosolic protein	0.558548	19814.00	163	31.90	17.79	18.40	41.10	26.99	31.90	9.81	22.09	22.09	57.67	20.24	-0.706	3.96	-20.03
AKYW01_30485	N305	N	CDS	1	906196	906510	315			membrane protein of unknown function	0.461778	12143.00	104	18.27	36.54	14.42	25.00	25.00	50.00	10.58	7.69	24.04	57.69	18.27	0.814	9.16	2.88
AKYW01_30486	N305	N	CDS	1	906559	906879	321			membrane protein of unknown function	0.586014	12089.00	106	16.98	34.91	15.09	20.76	31.13	48.11	9.43	7.55	26.42	57.55	16.04	0.815	8.87	1.09
AKYW01_30487	N305	N	CDS	1	907024	907635	612			conserved membrane protein of unknown function	0.509986	23338.00	203	13.30	39.90	14.78	18.72	29.06	52.22	7.88	5.42	24.14	57.14	18.72	1.087	9.57	4.94
AKYW01_30488	N305	N	CDS	3	907770	907988	219			conserved protein of unknown function	0.701595	7917.00	72	12.50	37.50	9.72	23.61	30.56	45.83	8.33	4.17	27.78	61.11	11.11	0.806	9.66	2.94
AKYW01_30489	N305	N	CDS	2	908078	908578	501			conserved protein of unknown function	0.598652	20029.00	166	31.93	16.87	19.28	40.36	31.93	27.71	10.84	21.09	24.10	54.82	21.08	-0.799	4.09	-17.94
AKYW01_30490	N305	N	CDS	3	908589	909089	501			putative antitoxin YezG	0.587385	20005.00	166	31.33	19.28	18.07	41.57	27.11	31.32	9.64	21.69	21.69	59.04	19.28	-0.667	3.96	-20.03
AKYW01_30491	N305	N	CDS	1	909100	909336	237			protein of unknown function	0.537622	9253.00	78	26.92	17.95	17.95	30.77	37.18	32.05	8.97	17.95	28.21	52.56	19.23	-0.344	4.09	-7.05
AKYW01_30492	N305	N	CDS	2	909326	909589	264			protein of unknown function	0.669133	10690.00	87	37.93	16.09	18.39	44.83	24.14	31.03	10.34	27.59	20.69	59.77	19.54	-0.905	3.86	-15.94
AKYW01_30493	N305	N	CDS	3	909804	910487	684			conserved membrane protein of unknown function	0.542813	26447.00	227	17.18	33.04	17.18	22.91	29.52	47.58	9.69	7.49	25.55	55.07	19.38	0.693	8.70	3.00
AKYW01_30494	N305	N	CDS	3	911064	911564	501			putative antitoxin YezG	0.578625	19987.00	166	30.72	19.88	17.47	39.16	28.31	32.53	10.24	20.48	22.89	57.23	19.88	-0.594	4.05	-17.94
AKYW01_30495	N305	N	CDS	1	911575	912072	498			Cytosolic protein	0.641523	20058.00	165	33.94	18.18	18.79	40.00	28.48	31.52	13.33	20.61	23.63	53.94	22.42	-0.710	4.30	-12.04
AKYW01_30496	N305	N	CDS	2	912083	912571	489			putative antitoxin YezG	0.591476	19391.00	162	32.72	19.14	17.90	38.89	30.25	30.87	12.96	19.75	23.46	56.17	20.37	-0.652	4.34	-11.10
AKYW01_30497	N305	Y	CDS	3	913185	913559	375			Lipoprotein	0.676484	14628.00	124	38.71	22.58	10.48	47.58	23.39	29.03	20.16	18.55	24.19	64.52	11.29	-0.768	7.49	0.13
AKYW01_30498	N305	N	CDS	2	913715	914113	399			conserved membrane protein of unknown function	0.595861	13886.00	132	13.64	36.36	6.06	18.18	34.85	46.97	6.82	6.82	37.12	56.82	6.06	1.058	6.78	0.00
AKYW01_30499	N305	N	CDS	-2	914328	915152	825			formate/nitrite transporter family protein	0.51514	30950.00	274	15.33	30.29	17.52	20.44	33.21	46.35	9.49	5.84	28.10	55.11	16.79	0.736	8.90	3.51
AKYW01_30500	N305	N	CDS	-3	915389	916696	1308			Branched-chain amino acid transport system carrier protein	0.486002	47989.00	435	11.49	33.33	16.09	14.71	36.55	48.73	7.82	3.68	30.57	52.87	16.55	1.056	9.76	11.38
AKYW01_30501	N305	Y	CDS	3	917280	918170	891		3.1.3.2	Acid phosphatase	0.683465	33342.00	296	30.74	16.89	10.81	40.88	36.49	22.64	18.92	11.82	32.77	56.76	10.47	-0.804	10.08	15.55
AKYW01_30502	N305	N	CDS	2	918419	919468	1050			ABC transporter permease protein	0.517549	38404.00	349	19.77	30.66	9.74	29.80	30.66	39.54	11.18	8.60	30.66	59.03	10.32	0.282	9.82	6.29
AKYW01_30503	N305	N	CDS	2	919481	920158	678	hrtA	3.6.3.-	Putative hemin import ATP-binding protein HrtA	0.554727	24954.00	225	25.78	24.00	6.22	36.89	32.00	31.11	15.11	10.67	32.00	60.00	8.00	-0.300	9.88	7.16
AKYW01_30504	N305	N	CDS	2	920366	921397	1032			Perfringolysin O regulator protein PfoR	0.613906	35340.00	343	10.20	31.20	9.33	13.99	44.31	41.69	5.25	4.96	39.65	49.85	10.50	1.008	6.52	-0.88
AKYW01_30505	N305	N	CDS	3	921741	922859	1119		2.7.1.15	Ribokinase	0.564228	41622.00	372	26.61	23.92	9.41	33.60	34.41	31.99	13.44	13.17	33.60	55.38	11.02	-0.242	6.01	-4.67
AKYW01_30506	N305	N	CDS	1	922834	923757	924	psuG	4.2.1.70	Pseudouridine-5'-phosphate glycosidase	0.533881	32799.00	307	22.48	26.71	5.54	29.97	38.11	31.92	10.75	11.73	34.20	59.94	5.86	0.097	5.08	-7.69
AKYW01_30507	N305	N	CDS	2	923768	924988	1221	nupC		Nucleoside permease NupC	0.551602	44080.00	406	13.55	31.77	11.33	20.20	33.99	45.81	7.88	5.67	32.51	54.43	13.05	0.870	10.05	9.01
AKYW01_30508	N305	N	CDS	-1	925093	926625	1533	nanT		N-acetylneuraminate transporter	0.577457	55730.00	510	12.55	29.61	15.88	17.06	40.98	41.96	7.84	4.71	34.71	48.43	16.86	0.738	9.59	11.26
AKYW01_30509	N305	N	CDS	-1	926665	927546	882	nanA	4.1.3.3	N-acetylneuraminate lyase	0.588688	33005.00	293	25.60	24.57	11.60	35.84	32.76	31.40	11.60	13.99	29.35	56.65	13.99	-0.232	4.71	-10.61
AKYW01_30510	N305	N	CDS	2	927704	928564	861		2.7.1.60	N-acetylmannosamine kinase	0.507904	31669.00	286	23.43	23.78	10.84	32.87	38.46	28.67	11.54	11.89	32.17	56.64	11.19	-0.276	5.40	-5.65
AKYW01_30511	N305	N	CDS	-2	928842	929642	801			Sialic acid utilization regulator, RpiR family	0.545419	30224.00	266	22.93	22.18	13.53	31.58	37.59	30.83	13.16	9.77	34.59	52.63	12.78	-0.283	6.97	-1.96
AKYW01_30512	N305	N	CDS	1	929782	930450	669	nanE	5.1.3.9	Putative N-acetylmannosamine-6-phosphate 2-epimerase	0.586556	24517.00	222	26.58	26.13	9.01	30.63	36.04	33.33	11.71	14.87	35.14	54.96	9.91	-0.019	4.58	-12.62
AKYW01_30513	N305	N	CDS	-1	930577	931851	1275			Histidine transporter	0.504295	46628.00	424	11.56	33.73	13.44	15.33	37.74	46.93	6.84	4.72	29.48	55.90	14.62	0.977	9.38	6.15
AKYW01_30514	N305	N	CDS	-2	931827	931961	135			protein of unknown function	0.539553	5061.00	44	20.46	27.27	18.18	22.73	36.36	40.91	20.45	0.00	22.73	68.18	9.09	0.116	10.64	4.39
AKYW01_30515	N305	N	CDS	3	932307	932399	93			protein of unknown function	0.382386	3428.00	30	23.33	30.00	10.00	26.67	33.33	40.00	16.67	6.67	26.67	53.34	20.00	0.317	10.44	3.00
AKYW01_30516	N305	N	CDS	3	932508	934382	1875	lip	3.1.1.3	Lipase 2	0.604837	69249.00	624	26.76	15.38	11.06	37.50	41.51	20.99	15.87	10.90	36.06	53.05	10.90	-0.911	9.46	9.21
AKYW01_30517	N305	N	CDS	-1	934624	935451	828			conserved protein of unknown function	0.638178	31306.00	275	24.00	22.91	14.18	30.55	38.55	30.91	11.64	12.36	32.73	51.64	15.64	-0.212	5.13	-8.54
AKYW01_30518	N305	N	CDS	-1	935524	936723	1200		1.-.-.-	putative NADH-dependent flavin oxidoreductase yqiG	0.555194	44531.00	399	24.56	20.55	12.78	30.33	40.35	29.32	13.28	11.28	34.59	51.38	14.04	-0.284	6.51	-6.64
AKYW01_30519	N305	N	CDS	2	937025	938026	1002		1.14.-.-	Luciferase-like monooxygenase	0.524004	37031.00	333	26.13	24.93	12.01	29.43	37.24	33.33	13.81	12.31	33.63	55.56	10.81	-0.024	6.27	-7.83
AKYW01_30520	N305	N	CDS	2	938060	938392	333			Glycine cleavage system H-like protein	0.532828	12408.00	110	31.82	26.36	8.18	37.27	29.09	33.64	9.09	22.73	30.00	60.91	9.09	-0.264	3.87	-14.98
AKYW01_30521	N305	N	CDS	2	938393	939193	801		3.2.1.-	Protein-ADP-ribose hydrolase	0.523813	30079.00	266	27.82	24.81	9.02	36.84	29.70	33.46	14.66	13.16	31.96	55.26	12.78	-0.266	6.77	-1.87
AKYW01_30522	N305	N	CDS	3	939183	939674	492			protein of unknown function	0.53477	18774.00	163	23.31	17.18	18.40	28.83	39.26	31.90	10.43	12.88	34.35	49.08	16.56	-0.239	4.64	-10.48
AKYW01_30523	N305	N	CDS	2	939683	940126	444			protein of unknown function	0.53638	17124.00	147	29.25	19.05	9.52	40.13	30.61	29.25	14.97	14.29	27.21	59.18	13.61	-0.663	6.11	-2.74
AKYW01_30524	N305	N	CDS	3	940104	941126	1023		6.3.1.20	Lipoate--protein ligase 2	0.56674	38833.00	340	29.41	23.53	11.18	37.35	31.77	30.88	13.82	15.59	32.35	52.65	15.00	-0.401	4.88	-10.77
AKYW01_30525	N305	N	CDS	3	941442	942467	1026			Aldehyde reductase	0.620848	37747.00	341	27.86	23.75	8.50	34.90	32.84	32.26	14.08	13.78	32.55	57.48	9.97	-0.214	5.90	-6.29
AKYW01_30526	N305	N	CDS	-3	942560	943906	1347			Putative integral membrane protein	0.551466	47310.00	448	11.38	33.26	12.50	15.62	39.06	45.31	7.59	3.79	34.82	52.68	12.50	1.060	10.03	10.46
AKYW01_30527	N305	N	CDS	-1	943921	944205	285		2.7.1.69	Pts system, iib component	0.595928	10386.00	94	26.59	27.66	4.26	36.17	25.53	38.30	9.57	17.02	30.85	63.83	5.32	0.012	4.15	-8.93
AKYW01_30528	N305	N	CDS	-3	944207	944650	444			PTS system, IIA component	0.57212	16249.00	147	21.09	31.97	8.84	31.97	32.65	35.37	8.84	12.25	30.61	63.95	5.44	0.084	4.42	-11.41
AKYW01_30529	N305	N	CDS	-2	944655	946610	1956		2.7.1.-	Putative transcriptional antiterminator, BglG family / PTS system, mannitol/fructose-specific IIA component	0.545757	74331.00	651	25.35	26.27	13.36	31.80	35.48	32.72	14.13	11.21	28.42	59.75	11.83	-0.167	6.61	-12.17
AKYW01_30530	N305	N	CDS	1	946822	947241	420			Transcriptional regulator, MarR family	0.468685	16154.00	139	28.06	20.14	10.07	40.29	31.65	28.06	14.39	13.67	29.50	57.55	12.95	-0.670	6.27	-1.71
AKYW01_30531	N305	N	CDS	2	947348	948703	1356	mepA		Multidrug export protein MepA	0.639815	48743.00	451	11.75	33.70	12.20	15.74	35.70	48.56	6.43	5.32	32.15	54.99	12.86	1.100	7.54	0.28
AKYW01_30532	N305	N	CDS	3	948807	949247	441			MepB protein	0.610291	17501.00	146	29.45	15.75	18.49	37.67	32.19	30.14	15.07	14.38	26.71	53.43	19.86	-0.638	7.12	-0.14
AKYW01_30533	N305	N	CDS	-1	949330	950688	1359	glpT		sn-glycerol-3-phosphate permease	0.604906	50109.00	452	14.60	27.43	17.70	19.25	38.72	42.03	8.85	5.75	31.86	49.33	18.81	0.568	9.60	8.49
AKYW01_30534	N305	N	CDS	3	951000	951926	927	mhqO		Glyoxalase	0.562052	35558.00	308	26.95	22.73	15.26	35.06	35.06	29.87	13.64	13.31	26.30	57.14	16.56	-0.476	5.74	-9.88
AKYW01_30535	N305	N	CDS	1	951940	953001	1062		1.14.-.-	Luciferase-like monooxygenase	0.575078	39163.00	353	25.50	20.68	12.18	30.03	40.23	29.74	13.60	11.90	33.71	52.69	13.60	-0.238	6.69	-3.06
AKYW01_30536	N305	N	CDS	2	953015	953581	567		1.5.1.-	FMN reductase	0.530294	21289.00	188	23.94	26.06	11.17	33.51	30.32	36.17	11.17	12.77	28.19	60.11	11.70	-0.061	4.86	-6.62
AKYW01_30537	N305	N	CDS	-1	953641	954636	996			Putative membrane protein YeiH	0.501259	35668.00	331	12.99	36.56	11.78	14.50	38.07	47.43	9.67	3.32	34.14	53.17	12.69	1.121	10.36	15.35
AKYW01_30538	N305	N	CDS	2	955055	955600	546	ydaF	2.3.1.-	Putative ribosomal N-acetyltransferase YdaF	0.514815	20860.00	181	27.62	23.20	13.26	34.80	32.04	33.15	13.81	13.81	28.73	54.69	16.57	-0.352	5.65	-4.65
AKYW01_30539	N305	N	CDS	1	955867	956721	855			Efem/EfeO family lipoprotein	0.686936	32210.00	284	38.73	18.66	8.45	45.07	30.28	24.65	18.66	20.07	34.51	56.69	8.80	-0.807	5.11	-6.76
AKYW01_30540	N305	N	CDS	3	956718	957947	1230	efeB	1.11.1.-	peroxidase converting ferric iron into ferrous iron	0.543973	45544.00	409	27.63	17.85	11.98	33.50	37.90	28.60	15.16	12.47	38.14	47.43	14.42	-0.475	8.41	2.66
AKYW01_30541	N305	N	CDS	1	957928	959640	1713			Ferrous iron transport permease EfeU	0.551065	63301.00	570	23.16	29.30	9.82	30.70	31.93	37.37	12.63	10.53	31.58	58.42	10.00	0.185	8.31	1.97
AKYW01_30542	N305	N	CDS	-2	959733	960338	606	tatC		Sec-independent protein translocase protein TatC	0.502752	23301.00	201	11.94	31.84	23.38	13.93	35.32	50.75	8.96	2.98	24.38	52.24	23.38	1.055	9.63	7.26
AKYW01_30543	N305	N	CDS	1	960211	960411	201			conserved protein of unknown function	0.568958	7551.00	66	19.70	22.73	7.58	33.33	31.82	34.85	10.61	9.09	33.33	57.58	9.09	-0.194	7.25	-0.03
AKYW01_30544	N305	N	CDS	-1	960451	960666	216	tatAY		component of the twin-arginine pre-protein translocation pathway	0.520986	7793.00	71	25.35	23.94	7.04	30.98	38.03	30.99	14.08	11.27	35.21	56.34	8.45	-0.193	9.24	1.10
AKYW01_30545	N305	N	CDS	-1	960751	961164	414			Sec-independent protein translocase protein tatA	0.667849	15429.00	137	20.44	21.17	13.87	31.39	35.04	33.58	8.76	11.68	36.50	51.83	11.68	-0.078	4.46	-7.75
AKYW01_30546	N305	N	CDS	3	961404	961607	204	ygzD		Uncharacterized HTH-type transcriptional regulator YgzD	0.393358	7648.00	67	28.36	26.87	4.48	41.79	25.37	32.84	14.93	13.43	26.87	58.21	14.93	-0.270	9.43	1.01
AKYW01_30547	N305	N	CDS	2	961604	962317	714			conserved membrane protein of unknown function	0.450384	26776.00	237	17.30	35.87	13.92	24.89	29.96	45.15	9.70	7.59	27.00	54.85	18.14	0.759	9.36	3.19
AKYW01_30548	N305	N	CDS	2	962342	963184	843			ABC transporter ATP-binding protein	0.583442	31512.00	280	30.36	27.14	9.29	35.36	29.64	35.00	14.64	15.71	32.50	57.14	10.36	-0.151	5.10	-8.43
AKYW01_30549	N305	N	CDS	1	963184	963813	630			conserved membrane protein of unknown function	0.510238	23255.00	209	11.00	31.10	16.27	14.83	38.28	46.89	6.70	4.31	31.58	51.20	17.22	0.985	9.34	4.02
AKYW01_30550	N305	N	CDS	-2	964197	965330	1134			Low temperature requirement protein A	0.571083	43468.00	377	13.79	31.56	20.43	18.83	32.63	48.54	9.02	4.77	25.46	55.17	19.36	0.780	8.89	4.90
AKYW01_30551	N305	N	CDS	1	965869	967050	1182	yqeF	2.3.1.9	Acetyl-CoA acetyltransferase	0.644409	41700.00	393	22.65	24.43	6.36	30.54	38.17	31.30	10.69	11.96	35.88	55.98	8.14	-0.045	4.94	-10.54
AKYW01_30552	N305	N	CDS	-3	967133	967885	753			Metal-dependent hydrolase/cyclase	0.659174	28720.00	250	29.20	22.40	14.40	35.20	34.00	30.80	13.60	15.60	29.60	54.80	15.60	-0.459	4.83	-12.24
AKYW01_30553	N305	N	CDS	-3	967928	970156	2229	metE	2.1.1.14	cobalamin-independent methionine synthase	0.723308	84945.00	742	30.59	24.93	12.13	36.25	32.21	31.54	15.09	15.50	30.46	54.99	14.56	-0.394	5.41	-20.31
AKYW01_30554	N305	N	CDS	-1	970153	971994	1842	yitJ	1.5.1.20, 2.1.1.10	Homocysteine S-methyltransferase / 5,10-methylenetetrahydrofolate reductase	0.517762	68352.00	613	26.26	25.28	10.93	33.28	35.73	30.99	14.36	11.91	31.48	57.75	10.77	-0.220	6.89	-4.47
AKYW01_30555	N305	N	CDS	-3	971963	973123	1161	metC	4.4.1.8	cystathionine beta-lyase (promiscuous)	0.514157	42436.00	386	24.35	24.61	10.88	29.27	39.38	31.35	11.66	12.69	35.23	53.37	11.40	-0.080	5.04	-14.02
AKYW01_30556	N305	N	CDS	-1	973120	974223	1104	metI	2.5.1.48, 2.5.1.49	cystathionine gamma-synthase and O-acetylhomoserine thiolyase	0.551241	40966.00	367	24.52	23.98	11.72	30.25	38.15	31.61	11.99	12.54	35.70	52.05	12.26	-0.126	5.25	-10.47
AKYW01_30557	N305	N	CDS	-3	974603	974665	63			conserved protein of unknown function	0.637735	2412.00	20	50.00	5.00	15.00	45.00	45.00	10.00	35.00	15.00	25.00	65.00	10.00	-1.945	10.03	2.18
AKYW01_30558	N305	N	CDS	1	974887	975732	846	parB		site-specific DNA-binding protein	0.458046	32800.00	281	35.59	24.56	7.47	44.48	26.33	29.18	20.28	15.30	25.98	60.50	13.52	-0.706	10.01	10.39
AKYW01_30559	N305	N	CDS	1	975889	976770	882			Potassium efflux system KefA protein / Small-conductance mechanosensitive channel	0.602252	32149.00	293	19.79	31.40	7.85	28.67	32.77	38.57	11.26	8.53	30.04	59.73	10.24	0.303	9.92	7.11
AKYW01_30560	N305	N	CDS	3	976800	977003	204	yyzM		putative nucleic acid binding protein	0.671422	7873.00	67	37.31	17.91	7.46	44.78	23.88	31.34	25.37	11.94	29.85	56.72	13.43	-0.754	10.35	7.00
AKYW01_30561	N305	N	CDS	2	977015	978112	1098	engD		potassium-dependent informational ATPase interacting with 70S ribosome; ROS stress regulator	0.695394	40549.00	365	31.23	23.56	7.95	37.26	32.05	30.69	12.60	18.63	34.25	53.97	11.78	-0.289	4.34	-25.70
AKYW01_30562	N305	N	CDS	-2	978198	978389	192			conserved protein of unknown function	0.648984	7304.00	63	20.64	20.64	17.46	33.33	30.16	36.51	7.94	12.70	26.98	57.14	15.87	-0.162	4.29	-3.97
AKYW01_30563	N305	N	CDS	3	978633	978929	297	rpsF		ribosomal protein S6 (BS9)	0.743929	11582.00	98	39.80	21.43	10.20	46.94	23.47	29.59	18.37	21.43	27.55	53.06	19.39	-0.691	4.80	-2.98
AKYW01_30564	N305	N	CDS	2	978950	979453	504	ssbA		single-strand DNA-binding protein	0.624402	18519.00	167	20.96	16.17	8.98	42.52	33.53	23.95	9.58	11.38	34.73	49.10	16.17	-0.828	4.73	-3.11
AKYW01_30565	N305	Y	CDS	2	979505	979747	243	rpsR		ribosomal protein S18	0.80759	9299.00	80	35.00	17.50	10.00	36.25	38.75	25.00	27.50	7.50	31.25	46.25	22.50	-0.781	11.58	14.12
AKYW01_30566	N305	N	CDS	-2	980013	980987	975			conserved protein of unknown function	0.548034	38521.00	324	28.70	21.61	14.82	41.97	25.00	33.03	16.36	12.35	21.61	61.11	17.29	-0.531	9.21	7.32
AKYW01_30567	N305	N	CDS	-1	981061	981300	240			Integrase-like protein	0.445009	8662.00	79	24.05	29.11	10.13	21.52	45.57	32.91	18.99	5.06	35.44	59.49	5.06	0.075	10.55	5.54
AKYW01_30568	N305	N	CDS	-2	981378	981524	147			Integrase	0.500379	5768.00	48	41.67	22.92	8.33	52.08	16.67	31.25	20.83	20.83	20.83	64.58	14.58	-0.927	5.81	-0.90
AKYW01_30569	N305	N	CDS	2	981896	982507	612	selX		Enterotoxin-like toxin X	0.550809	23292.00	203	31.53	24.14	10.84	40.39	32.02	27.59	19.70	11.82	26.11	62.07	11.82	-0.722	10.02	9.65
AKYW01_30570	N305	N	CDS	-3	982604	982723	120			conserved protein of unknown function	0.492091	4659.00	39	35.90	35.90	12.82	41.03	7.69	51.28	20.51	15.38	10.26	76.92	12.82	0.305	8.53	1.03
AKYW01_30571	N305	N	CDS	1	982876	983244	369			conserved protein of unknown function	0.572984	14050.00	122	33.61	22.13	13.11	34.43	37.70	27.87	18.85	14.75	32.79	54.92	12.29	-0.498	7.87	0.46
AKYW01_30572	N305	Y	CDS	1	983425	983997	573			conserved exported protein of unknown function	0.704646	21250.00	190	38.42	17.37	5.79	48.95	29.47	21.58	18.95	19.47	35.26	59.47	5.26	-1.093	5.53	-1.95
AKYW01_30573	N305	N	CDS	-2	984135	984398	264			putative XRE family transcription regulator	0.721922	10777.00	87	42.53	16.09	21.84	43.68	27.59	28.74	21.84	20.69	17.24	67.82	14.94	-1.055	5.79	-6.26
AKYW01_30574	N305	N	CDS	2	984698	984952	255			GlsB/YeaQ/YmgE family stress response membrane protein	0.744365	8653.00	84	9.52	36.91	9.52	11.90	39.28	48.81	7.14	2.38	35.71	52.38	11.90	1.236	10.85	4.00
AKYW01_30575	N305	N	CDS	3	985377	985958	582			phosphoglycerate mutase family protein	0.653997	22738.00	193	32.64	19.69	17.10	38.34	32.12	29.53	15.54	17.10	27.98	54.40	17.62	-0.662	4.98	-10.50
AKYW01_30576	N305	N	CDS	-3	986024	986410	387			Putative membrane spanning protein	0.550407	14140.00	128	8.59	35.16	14.06	11.72	38.28	50.00	5.47	3.12	33.59	52.34	14.06	1.198	8.49	1.12
AKYW01_30577	N305	Y	CDS	-2	986676	987302	627			conserved exported protein of unknown function	0.599535	23637.00	208	34.13	21.15	8.65	43.27	29.81	26.92	19.23	14.90	31.73	62.02	6.25	-0.759	9.17	3.50
AKYW01_30578	N305	N	CDS	-2	987375	988994	1620			conserved protein of unknown function	0.568166	63209.00	539	28.76	25.79	14.84	38.03	27.09	34.88	12.43	16.33	25.42	59.37	15.21	-0.335	4.51	-37.48
AKYW01_30579	N305	N	CDS	-2	989109	990632	1524	ahpF	1.6.99.3	alkyl hydroperoxide reductase (large subunit)	0.651398	54646.00	507	24.65	24.66	6.90	33.13	35.11	31.76	10.26	14.40	36.29	55.03	8.68	-0.121	4.42	-28.45
AKYW01_30580	N305	N	CDS	-2	990648	991217	570	ahpC	1.11.1.5	alkyl hydroperoxide reductase (small subunit)	0.837331	20953.00	189	26.98	20.63	11.64	33.33	36.51	30.16	12.17	14.81	37.04	51.85	11.11	-0.331	4.66	-9.71
AKYW01_30581	N305	N	fCDS	2	991658	992401	744	nfrAA	1.5.1.38	fragment of FMN-containing NADPH-linked nitro/flavin reductase (part 1)	0.490579	27754.00	247	27.94	25.50	13.36	30.37	36.84	32.79	15.39	12.55	30.77	56.68	12.55	-0.165	6.65	-3.95
AKYW01_30582	N305	N	fCDS	1	992305	992463	159	nfrAA	1.5.1.38	fragment of FMN-containing NADPH-linked nitro/flavin reductase (part 2)	0.48094	6236.00	52	28.84	15.38	9.62	48.08	26.92	25.00	13.46	15.38	28.84	53.84	17.31	-1.127	4.88	-1.00
AKYW01_30583	N305	N	CDS	-3	992543	993931	1389	tcyP		(sodium)-cystine symporter	0.50154	49271.00	462	12.99	33.12	10.82	17.53	39.83	42.64	8.01	4.98	35.93	52.60	11.47	0.880	9.57	5.76
AKYW01_30584	N305	N	CDS	-2	994830	995786	957			DNA-binding protein	0.62776	35617.00	318	35.85	15.72	5.03	49.37	30.82	19.81	15.09	20.75	34.91	58.81	6.29	-1.050	4.46	-22.47
AKYW01_30585	N305	N	CDS	-2	995904	996566	663			conserved protein of unknown function	0.628615	25775.00	220	31.36	25.45	14.09	37.27	30.45	32.27	16.36	15.00	24.54	62.27	13.18	-0.427	6.18	-6.07
AKYW01_30586	N305	N	CDS	-1	996709	997116	408			conserved protein of unknown function	0.66139	15105.00	135	33.33	23.70	9.63	36.30	36.30	27.41	14.81	18.52	34.81	57.78	7.41	-0.520	4.62	-10.43
AKYW01_30587	N305	N	CDS	3	997629	998207	579	xpt	2.4.2.22	xanthine phosphoribosyltransferase	0.567911	20828.00	192	27.08	26.04	8.85	32.29	34.89	32.81	12.50	14.58	36.46	55.73	7.81	-0.021	4.80	-7.74
AKYW01_30588	N305	N	CDS	2	998207	999475	1269	pbuX		xanthine permease	0.523072	44722.00	422	10.66	34.36	10.90	17.06	37.68	45.26	6.87	3.79	32.94	56.40	10.66	0.938	9.51	8.21
AKYW01_30589	N305	N	CDS	3	999513	1000979	1467	guaB	1.1.1.205	inosine-monophosphate dehydrogenase	0.759195	52790.00	488	28.28	23.98	7.58	32.38	37.50	30.12	14.14	14.14	35.86	54.92	9.22	-0.173	5.69	-10.06
AKYW01_30590	N305	Y	CDS	3	1001004	1002545	1542	guaA	6.3.5.2	GMP synthetase	0.703791	58136.00	513	30.21	25.34	10.14	35.28	30.60	34.11	13.84	16.37	29.04	57.31	13.65	-0.288	4.76	-24.14
AKYW01_30591	N305	N	CDS	-2	1002639	1003775	1137			Site-specific integrase	0.540915	44104.00	378	31.22	18.52	14.81	37.30	35.18	27.51	20.37	10.85	31.22	52.12	16.67	-0.656	10.11	23.89
AKYW01_30592	N305	N	CDS	-3	1003862	1004245	384			Transcriptional regulator	0.584149	14736.00	127	30.71	22.05	9.45	40.95	30.71	28.35	15.75	14.96	27.56	59.84	12.60	-0.661	6.54	-0.80
AKYW01_30593	N305	N	CDS	1	1004377	1004613	237			Transcriptional regulator	0.490127	8913.00	78	28.20	21.79	10.26	35.90	32.05	32.05	17.95	10.26	29.49	56.41	14.10	-0.362	10.30	5.09
AKYW01_30594	N305	N	CDS	1	1004614	1004874	261			Jag protein	0.511922	10253.00	86	34.88	26.74	8.14	46.51	20.93	32.56	20.93	13.95	16.28	73.26	10.46	-0.693	9.84	3.28
AKYW01_30595	N305	N	CDS	2	1004921	1005067	147			conserved protein of unknown function	0.504444	5317.00	48	6.25	35.42	12.50	14.58	37.50	47.92	2.08	4.17	29.17	58.33	12.50	0.998	4.26	-1.00
AKYW01_30596	N305	N	CDS	3	1005060	1005269	210			conserved protein of unknown function	0.598261	8229.00	69	33.33	26.09	11.59	44.93	20.29	34.78	13.04	20.29	13.04	78.26	8.70	-0.635	4.37	-7.77
AKYW01_30597	N305	N	CDS	2	1005272	1005565	294			conserved protein of unknown function	0.576203	11336.00	97	32.99	24.74	13.40	40.21	26.81	32.99	15.46	17.53	23.71	67.01	9.28	-0.482	4.91	-6.59
AKYW01_30598	N305	N	CDS	1	1005655	1008024	2370			DNA primase	0.547068	91518.00	789	29.40	21.55	12.17	41.32	28.01	30.67	14.70	14.70	27.00	58.30	14.70	-0.620	5.95	-6.00
AKYW01_30599	N305	N	CDS	2	1008446	1008790	345			conserved protein of unknown function	0.555003	13342.00	114	24.56	23.68	14.04	37.72	25.44	36.84	14.04	10.53	20.18	64.04	15.79	-0.364	9.00	2.13
AKYW01_30600	N305	N	CDS	2	1008797	1009039	243			conserved protein of unknown function	0.495887	9629.00	80	31.25	27.50	10.00	42.50	23.75	33.75	25.00	6.25	17.50	62.50	20.00	-0.459	10.91	13.96
AKYW01_30601	N305	N	CDS	3	1009020	1009226	207			conserved protein of unknown function	0.574798	8396.00	68	45.59	23.53	19.12	48.53	23.53	27.94	23.53	22.06	19.12	61.77	19.12	-1.088	6.09	-2.63
AKYW01_30602	N305	Y	CDS	1	1009213	1010271	1059			Phage capsid protein	0.539672	40032.00	352	27.84	26.14	9.94	38.07	28.69	33.24	13.35	14.49	28.41	61.08	10.51	-0.338	5.06	-10.45
AKYW01_30603	N305	N	CDS	3	1010439	1010756	318			protein of unknown function	0.50545	12627.00	105	30.48	27.62	12.38	41.91	22.86	35.24	15.24	15.24	18.10	68.57	13.33	-0.452	5.75	-1.81
AKYW01_30604	N305	N	CDS	2	1010762	1011136	375			conserved protein of unknown function	0.465767	14282.00	124	32.26	31.45	6.45	39.52	24.19	36.29	16.93	15.32	24.19	66.13	9.68	-0.199	8.18	0.98
AKYW01_30605	N305	N	CDS	1	1011256	1011639	384	scn		Staphylococcal complement inhibitor	0.645513	14161.00	127	26.77	23.62	8.66	36.22	35.43	28.34	12.60	14.17	31.50	59.05	9.45	-0.313	4.96	-2.96
AKYW01_30606	N305	N	CDS	3	1011900	1013390	1491	vwb		Coagulase	0.628371	57452.00	496	33.67	18.95	9.88	45.56	30.65	23.79	17.74	15.93	27.02	60.69	12.30	-0.991	7.14	-1.00
AKYW01_30607	N305	N	CDS	1	1013668	1013898	231			protein of unknown function	0.44125	8816.00	76	35.53	21.05	5.26	44.74	31.58	23.68	17.11	18.42	26.32	65.79	7.89	-1.032	5.15	-2.80
AKYW01_30608	N305	N	CDS	2	1014101	1014613	513			conserved exported protein of unknown function	0.553962	17147.00	170	21.18	21.77	5.29	27.06	44.12	28.82	14.12	7.06	46.47	49.41	4.12	-0.077	10.37	9.15
AKYW01_30609	N305	N	CDS	2	1014629	1014808	180			conserved protein of unknown function	0.583612	7088.00	59	11.87	35.59	27.12	16.95	27.12	55.93	8.47	3.39	18.64	54.24	27.12	1.136	9.49	2.08
AKYW01_30610	N305	N	CDS	1	1015156	1015713	558			conserved protein of unknown function	0.558581	21304.00	185	24.87	29.19	8.65	37.84	27.03	35.14	15.68	9.19	23.78	65.95	10.27	-0.196	9.87	10.85
AKYW01_30611	N305	N	CDS	-2	1016160	1016696	537			conserved protein of unknown function	0.546829	20872.00	178	27.53	25.84	12.92	39.33	29.78	30.90	15.73	11.80	23.03	63.49	13.48	-0.538	9.07	2.46
AKYW01_30612	N305	N	CDS	-3	1017089	1017793	705			Growth inhibitor PemK	0.522116	26588.00	234	28.63	23.08	9.40	39.32	32.91	27.78	18.80	9.83	30.77	58.97	10.26	-0.620	10.27	17.30
AKYW01_30613	N305	N	CDS	-2	1018518	1018826	309			transposase	0.585086	12307.00	102	36.27	22.55	14.71	43.14	25.49	31.37	25.49	10.78	17.65	68.63	13.72	-0.839	10.56	8.64
AKYW01_30614	N305	N	CDS	-3	1019087	1019239	153			conserved protein of unknown function	0.761192	5703.00	50	32.00	16.00	12.00	38.00	36.00	26.00	24.00	8.00	24.00	66.00	10.00	-0.712	10.89	6.18
AKYW01_30615	N305	N	CDS	1	1019602	1020009	408			conserved protein of unknown function	0.520674	16297.00	135	41.48	18.52	12.59	50.37	22.96	26.67	29.63	11.85	17.78	66.66	15.55	-1.087	10.79	20.37
AKYW01_30616	N305	N	CDS	2	1020056	1020538	483			conserved protein of unknown function	0.598155	17421.00	160	26.25	26.88	8.12	33.75	32.50	33.75	12.50	13.75	35.62	56.25	8.12	-0.108	4.98	-4.96
AKYW01_30617	N305	N	CDS	-2	1020909	1020974	66			protein of unknown function	0.306955	2199.00	21	19.05	42.86	9.52	19.05	28.57	52.38	4.76	14.29	38.10	47.62	14.29	1.014	3.88	-2.00
AKYW01_30618	N305	N	CDS	-3	1020968	1021327	360			Membrane protein	0.468324	13140.00	119	11.77	37.81	11.76	20.17	32.77	47.06	6.72	5.04	28.57	59.66	11.76	0.934	8.98	1.94
AKYW01_30619	N305	N	CDS	-3	1021346	1022191	846			NAD(P)-dependent oxidoreductase	0.640198	31811.00	281	23.13	21.35	14.95	29.18	39.86	30.96	11.74	11.39	30.60	54.09	15.30	-0.226	5.77	-8.08
AKYW01_30620	N305	N	CDS	-2	1022349	1022519	171			protein of unknown function	0.628829	6768.00	56	23.21	23.21	19.64	25.00	37.50	37.50	19.64	3.57	25.00	55.36	19.64	-0.120	10.60	6.27
AKYW01_30621	N305	N	CDS	1	1022662	1023342	681	ssl	3.4.21.-	Staphylococcal superantigen-like 1	0.586101	25790.00	226	31.41	20.35	10.62	39.82	34.96	25.22	18.14	13.27	30.09	57.52	12.39	-0.746	9.64	6.47
AKYW01_30622	N305	N	CDS	2	1023626	1024321	696			Exotoxin 7	0.611451	26453.00	231	31.60	23.38	12.55	37.23	32.90	29.87	18.61	12.99	29.01	57.58	13.42	-0.428	9.74	8.46
AKYW01_30623	N305	N	CDS	2	1024610	1025680	1071	ssl		Staphylococcal superantigen-like 3	0.54477	40136.00	356	28.93	18.54	7.02	38.48	36.80	24.72	17.70	11.23	32.02	59.27	8.71	-0.730	10.28	19.39
AKYW01_30624	N305	N	CDS	3	1025799	1025936	138			conserved protein of unknown function	0.561848	5158.00	45	15.55	28.89	17.78	22.22	33.33	44.44	8.89	6.67	28.89	57.78	13.33	0.498	6.49	-0.88
AKYW01_30625	N305	N	CDS	3	1026045	1027127	1083	ssl		Staphylococcal superantigen-like 4	0.596431	39286.00	360	23.89	18.89	6.11	34.44	43.05	22.50	14.17	9.72	35.28	58.05	6.67	-0.655	10.08	12.39
AKYW01_30626	N305	N	CDS	3	1027491	1028195	705	ssl		Staphylococcal superantigen-like 5	0.559172	27174.00	234	32.91	19.23	14.10	40.17	33.33	26.50	20.09	12.82	30.34	51.28	18.38	-0.685	9.97	13.31
AKYW01_30627	N305	N	CDS	2	1028627	1029322	696	ssl		Staphylococcal superantigen-like 7	0.654518	26027.00	231	31.17	25.54	8.66	41.99	28.14	29.87	16.88	14.29	28.14	62.34	9.52	-0.567	9.09	2.39
AKYW01_30628	N305	N	CDS	1	1029661	1030359	699	ssl		Staphylococcal superantigen-like 7	0.563877	26731.00	232	31.04	24.14	11.64	40.95	26.72	32.33	16.38	14.66	27.16	59.48	13.36	-0.448	9.00	2.20
AKYW01_30629	N305	N	CDS	1	1030738	1031436	699	ssl		Staphylococcal superantigen-like 7	0.568545	26646.00	232	32.76	23.71	12.07	39.22	28.88	31.90	18.53	14.22	27.58	59.05	13.36	-0.452	9.69	6.38
AKYW01_30630	N305	N	CDS	3	1031802	1032485	684	ssl		Staphylococcal superantigen-like 10	0.582679	26001.00	227	33.04	22.91	12.33	38.77	32.16	29.07	22.47	10.57	27.75	59.03	13.21	-0.563	10.46	21.55
AKYW01_30631	N305	N	CDS	3	1032750	1034306	1557		2.1.1.72	Type I restriction-modification system, DNA-methyltransferase subunit M	0.534152	59370.00	518	31.08	21.04	12.36	38.80	31.85	29.34	12.93	18.15	32.05	52.70	15.25	-0.486	4.40	-36.20
AKYW01_30632	N305	N	CDS	1	1034299	1035537	1239		3.1.21.3	Type I restriction-modification system, specificity subunit S	0.490181	47949.00	412	28.16	21.36	13.59	39.56	29.61	30.83	17.48	10.68	24.51	58.25	17.23	-0.560	10.11	23.23
AKYW01_30633	N305	N	CDS	1	1035922	1036623	702	sl		Staphylococcal superantigen-like 11	0.679356	26234.00	233	30.47	22.32	9.44	39.06	33.05	27.90	16.74	13.73	32.62	57.94	9.44	-0.588	9.27	3.38
AKYW01_30634	N305	N	CDS	1	1036645	1038147	1503			FKLRK protein	0.671795	56368.00	500	35.80	19.20	9.60	42.00	32.40	25.60	15.80	20.00	33.00	57.20	9.80	-0.784	4.60	-28.18
AKYW01_30635	N305	N	CDS	-2	1038255	1038563	309			conserved exported protein of unknown function	0.630536	11255.00	102	30.39	25.49	11.77	36.27	33.33	30.39	16.67	13.73	35.29	55.88	8.82	-0.268	6.97	-0.64
AKYW01_30636	N305	N	CDS	2	1038899	1039273	375			protein of unknown function	0.491137	14457.00	124	35.48	20.16	10.48	41.13	30.65	28.22	19.36	16.13	29.03	54.84	16.13	-0.776	9.46	3.95
AKYW01_30637	N305	N	CDS	3	1039386	1039712	327			protein of unknown function	0.583278	12454.00	108	32.41	19.44	12.96	41.67	34.26	24.07	16.67	15.74	32.41	53.70	13.89	-0.863	7.49	0.09
AKYW01_30638	N305	N	CDS	2	1039757	1040542	786			Tandem lipoprotein within Pathogenicity island	0.557896	30066.00	261	33.72	18.01	12.64	42.53	31.03	26.44	18.01	15.71	30.27	55.94	13.79	-0.856	8.95	3.23
AKYW01_30639	N305	N	CDS	1	1040590	1041375	786			Tandem-type lipoprotein	0.555234	29953.00	261	31.80	18.77	11.88	40.23	31.80	27.97	17.24	14.56	30.65	54.79	14.56	-0.694	9.34	5.98
AKYW01_30640	N305	N	CDS	2	1041362	1042183	822			Tandem-type lipoprotein	0.496473	31576.00	273	32.97	19.41	11.36	41.03	31.14	27.84	17.58	15.38	28.94	55.31	15.75	-0.741	9.19	5.84
AKYW01_30641	N305	N	CDS	2	1042244	1043038	795			Tandem lipoprotein within Pathogenicity island	0.523118	30877.00	264	35.61	18.18	12.88	45.08	29.55	25.38	19.32	16.29	28.41	56.06	15.53	-0.960	9.28	5.23
AKYW01_30642	N305	N	CDS	1	1043077	1043421	345			protein of unknown function	0.474046	13115.00	114	35.97	15.79	10.53	41.23	32.46	26.31	17.54	18.42	36.84	48.25	14.91	-0.821	5.31	-1.05
AKYW01_30643	N305	N	CDS	1	1043482	1043877	396			protein of unknown function	0.552655	15302.00	131	35.88	19.85	10.69	48.85	24.43	26.72	20.61	15.27	25.95	61.83	12.21	-1.063	9.82	5.19
AKYW01_30644	N305	N	CDS	1	1043896	1044309	414			exported protein of unknown function	0.463175	15706.00	137	32.12	20.44	8.76	38.69	31.39	29.93	19.71	12.41	34.31	50.37	15.33	-0.590	10.09	8.91
AKYW01_30645	N305	N	CDS	3	1044315	1044674	360			protein of unknown function	0.483964	14031.00	119	36.13	15.97	15.13	46.22	30.25	23.53	20.17	15.97	26.89	56.30	16.81	-1.116	9.43	3.19
AKYW01_30646	N305	Y	CDS	3	1044726	1045508	783			Tandem lipoprotein within Pathogenicity island	0.584216	30540.00	260	36.92	18.46	13.08	44.62	27.31	28.08	18.46	18.46	29.61	54.23	16.15	-0.867	6.16	-0.95
AKYW01_30647	N305	N	CDS	1	1045537	1046331	795			Tandem lipoprotein within Pathogenicity island	0.593183	31113.00	264	34.85	18.56	13.26	45.45	26.14	28.41	18.94	15.91	23.86	59.09	17.05	-0.863	9.54	7.05
AKYW01_30648	N305	N	CDS	1	1046401	1047177	777			Tandem lipoprotein within Pathogenicity island	0.559398	30261.00	258	34.11	18.99	12.40	43.80	28.30	27.91	17.44	16.67	24.42	60.46	15.12	-0.834	7.39	0.09
AKYW01_30649	N305	Y	CDS	2	1047356	1048153	798			Tandem lipoprotein within Pathogenicity island	0.587487	31144.00	265	35.09	18.87	12.07	44.91	27.55	27.55	18.11	16.98	23.77	61.51	14.72	-0.899	8.10	1.09
AKYW01_30650	N305	N	CDS	1	1048156	1049481	1326			Membrane protein	0.561313	48870.00	441	28.34	21.32	9.07	37.64	35.38	26.99	15.42	12.93	33.11	58.28	8.62	-0.562	8.53	1.95
AKYW01_30651	N305	N	CDS	3	1049478	1049801	324			conserved protein of unknown function	0.528566	13536.00	107	45.80	14.02	13.09	60.75	17.76	21.50	22.43	23.37	13.09	67.29	19.63	-1.693	5.39	-2.79
AKYW01_30652	N305	N	CDS	3	1049820	1050116	297			conserved protein of unknown function	0.508456	10820.00	98	31.63	21.43	5.10	39.80	29.59	30.61	17.35	14.29	29.59	66.33	4.08	-0.461	8.51	1.13
AKYW01_30653	N305	N	CDS	-2	1050444	1050638	195			conserved protein of unknown function	0.48963	6893.00	64	6.25	40.62	15.62	6.25	45.31	48.44	4.69	1.56	35.94	50.00	14.06	1.525	8.91	1.09
AKYW01_30654	N305	N	CDS	1	1050823	1052025	1203	zagA		zinc metallochaperone with GTPase activity, ZTP stimulated activity	0.592825	45021.00	400	29.50	26.00	8.25	36.25	30.00	33.75	11.75	17.75	34.00	55.00	11.00	-0.266	4.30	-31.70
AKYW01_30655	N305	Y	CDS	-2	1053021	1053086	66	psmA		Phenol-soluble modulin alpha 1 peptide	0.765742	2257.00	21	19.05	38.09	4.76	23.81	28.57	47.62	14.29	4.76	28.57	66.67	4.76	0.957	10.51	2.00
AKYW01_30656	N305	N	CDS	1	1053607	1055091	1485	ndhF	1.6.-.-	putative NADH dehydrogenase; prophage 1 region	0.501778	55235.00	494	13.16	33.20	15.99	14.98	37.25	47.77	10.12	3.04	29.96	53.04	17.00	0.890	10.36	21.11
AKYW01_30657	N305	N	CDS	1	1055104	1057809	2706	ybcC		conserved transmembrane protein coupled to NADH-ubiquinone oxidoreductase chain 5 homolog; prophage 1 region	0.532158	102410.00	901	24.97	21.64	13.43	31.96	36.29	31.74	12.99	11.99	31.41	54.61	13.99	-0.315	6.11	-22.20
AKYW01_30658	N305	N	CDS	3	1057971	1058333	363			conserved protein of unknown function	0.568508	13531.00	120	31.67	29.17	5.83	35.83	28.33	35.83	15.83	15.83	31.67	58.33	10.00	-0.175	5.79	-1.86
AKYW01_30659	N305	N	CDS	1	1059016	1059690	675			PAP2 family phosphatase/haloperoxidase	0.488572	25725.00	224	15.18	32.59	17.86	18.75	34.38	46.88	10.71	4.46	26.79	54.47	18.75	0.698	9.93	8.48
AKYW01_30660	N305	N	CDS	1	1059727	1060461	735			Esterase/lipase family protein	0.608695	27413.00	244	26.64	21.72	14.75	30.33	39.34	30.33	13.11	13.52	33.61	54.10	12.30	-0.312	5.28	-11.95
AKYW01_30661	N305	N	CDS	1	1060489	1060608	120			protein of unknown function	0.482765	4541.00	39	17.95	30.77	12.82	28.20	23.08	48.72	10.26	7.69	28.20	53.84	17.95	0.385	8.52	0.94
AKYW01_30662	N305	N	CDS	3	1060953	1062293	1341	yhdH		Uncharacterized sodium-dependent transporter YhdH	0.543857	49310.00	446	12.11	32.06	14.57	18.16	34.53	47.31	7.85	4.26	30.05	54.26	15.70	0.841	10.16	13.27
AKYW01_30663	N305	N	CDS	3	1062510	1063424	915	mccA	2.5.1.47, 4.2.1.-	cystathionine beta-synthase for the reverse transsulfuration pathway	0.481665	33223.00	304	24.34	20.72	12.17	30.92	41.45	27.63	12.17	12.17	35.86	51.65	12.50	-0.299	5.57	-9.18
AKYW01_30664	N305	N	CDS	1	1063408	1064550	1143	mccB	4.4.1.1, 4.4.1.2	cystathionine gamma-lyase and homocysteine gamma-lyase for reverse transsulfuration pathway	0.62616	41246.00	380	24.47	25.79	10.00	26.84	42.63	30.53	12.37	12.11	39.21	51.32	9.47	-0.044	5.67	-12.61
AKYW01_30665	N305	N	CDS	2	1064846	1065871	1026	metN		methionine ABC transporter (ATP-binding protein)	0.448376	38584.00	341	26.10	25.22	9.09	36.07	28.15	35.78	14.08	12.02	30.21	58.65	11.14	-0.169	7.98	1.33
AKYW01_30666	N305	N	CDS	2	1065875	1066534	660	metP		methionine ABC transporter, permease component	0.499811	23268.00	219	10.96	41.10	7.76	15.98	37.44	46.57	5.94	5.02	31.51	57.99	10.50	1.157	7.66	0.19
AKYW01_30667	N305	Y	CDS	2	1066571	1067413	843			Lipoprotein	0.636421	30465.00	280	31.79	25.36	6.43	38.93	32.14	28.93	17.86	13.93	35.71	58.57	5.71	-0.316	9.63	6.41
AKYW01_30668	N305	N	CDS	3	1067745	1068749	1005	sle	3.5.1.28	N-acetylmuramoyl-L-alanine amidase sle1	0.708597	35792.00	334	12.28	18.26	12.27	25.15	51.20	23.65	8.98	3.29	42.22	44.01	13.77	-0.312	9.99	14.38
AKYW01_30669	N305	N	CDS	-1	1068934	1069203	270			conserved protein of unknown function	0.575961	9987.00	89	24.72	26.97	13.48	28.09	39.33	32.58	21.35	3.37	31.46	51.69	16.85	-0.045	11.02	14.17
AKYW01_30670	N305	N	CDS	2	1069352	1069747	396			conserved protein of unknown function	0.584658	15069.00	131	31.30	26.72	8.40	38.93	26.72	34.35	12.98	18.32	27.48	60.30	12.21	-0.325	4.43	-8.01
AKYW01_30671	N305	N	CDS	3	1069737	1070222	486			Acetyltransferase GNAT family	0.522303	18545.00	161	24.22	19.88	13.66	32.92	33.54	33.54	12.42	11.80	30.43	52.17	17.39	-0.268	6.10	-2.69
AKYW01_30672	N305	N	CDS	-2	1070391	1071173	783			Putative membrane spanning protein	0.48916	29197.00	260	10.38	35.00	16.15	17.69	33.46	48.84	6.15	4.23	28.46	54.62	16.92	1.038	8.61	2.15
AKYW01_30673	N305	N	CDS	-3	1071170	1072282	1113			YibE/F family protein	0.491759	41358.00	370	16.76	31.89	11.08	23.24	34.86	41.89	11.08	5.68	30.54	57.03	12.43	0.501	10.12	12.61
AKYW01_30674	N305	N	CDS	-3	1072403	1073287	885			Transcription activator of glutamate synthase operon	0.547083	33904.00	294	27.55	26.87	12.92	31.29	35.71	32.99	15.65	11.91	27.21	62.59	10.20	-0.258	6.76	-4.55
AKYW01_30675	N305	N	CDS	2	1073468	1077967	4500	gltA	1.4.1.13	glutamate synthase (large subunit, NADP-dependent)	0.556373	166158.00	1499	27.35	22.35	11.94	33.02	37.09	29.89	14.01	13.34	34.16	53.70	12.14	-0.314	5.97	-38.78
AKYW01_30676	N305	N	CDS	1	1077985	1079448	1464	gltB	1.4.1.13	glutamate synthase (small subunit, NADP-dependent)	0.59275	54396.00	487	27.93	19.71	10.06	35.11	35.32	29.57	13.35	14.58	34.91	50.52	14.58	-0.391	5.04	-12.08
AKYW01_30677	N305	N	CDS	-3	1079771	1079965	195			conserved protein of unknown function	0.407811	7076.00	64	21.88	20.31	12.50	28.12	43.75	28.12	18.75	3.12	34.37	51.56	14.06	-0.319	10.79	8.12
AKYW01_30678	N305	N	CDS	2	1080281	1081708	1428	treP	2.7.1.201	phosphotransferase system (PTS) trehalose-specific enzyme IIBC component	0.538975	50990.00	475	16.00	31.79	10.11	21.68	36.84	41.47	9.47	6.53	32.00	58.10	9.89	0.611	9.17	6.49
AKYW01_30679	N305	N	CDS	2	1081772	1083412	1641	treA	3.2.1.93	trehalose-6-phosphate hydrolase	0.522388	63349.00	546	28.75	20.15	16.67	35.53	34.25	30.22	13.55	15.20	31.13	52.20	16.67	-0.573	4.89	-29.07
AKYW01_30680	N305	N	CDS	2	1083437	1084165	729			Trehalose operon transcriptional repressor	0.506066	27979.00	242	28.10	25.62	13.22	35.95	30.58	33.47	13.22	14.88	25.62	60.33	14.05	-0.287	4.92	-10.33
AKYW01_30681	N305	N	CDS	2	1084808	1085332	525			Acetyltransferase (GNAT) family protein	0.641751	19886.00	174	31.04	23.56	14.37	35.63	34.48	29.89	13.79	17.24	29.89	56.90	13.22	-0.445	4.62	-12.47
AKYW01_30682	N305	N	CDS	1	1085401	1087098	1698	dnaX	2.7.7.7	DNA polymerase III subunit tau subunit	0.526538	63380.00	565	29.38	23.01	8.50	39.12	30.80	30.09	14.51	14.87	31.33	59.29	9.38	-0.419	5.42	-16.00
AKYW01_30683	N305	N	CDS	3	1087188	1087505	318	ebfC		nucleoid associated protein	0.680618	11584.00	105	31.43	19.05	1.91	42.86	27.62	29.52	14.29	17.14	29.52	67.62	2.86	-0.619	4.74	-4.80
AKYW01_30684	N305	N	CDS	3	1087512	1088108	597	recR		recA filament-DNA complex stabilisation factor	0.58206	22074.00	198	30.81	25.25	7.58	32.83	33.33	33.84	14.14	16.67	32.83	57.58	9.60	-0.191	4.76	-9.83
AKYW01_40001	N305	N	CDS	-3	1090268	1091650	1383			Predicted transcriptional regulator of pyridoxine metabolism	0.571557	53875.00	460	29.35	23.48	15.00	36.74	32.39	30.87	16.52	12.83	25.87	57.83	16.30	-0.506	8.55	4.11
AKYW01_40002	N305	Y	CDS	3	1091754	1092641	888	pdxS	4.-.-.-, 4.3.3.6	glutamine amidotransferase for pyridoxal phosphate synthesis; pyridoxal 5'-phosphate synthase complex, synthase subunit	0.724271	31956.00	295	27.80	22.04	5.76	33.22	35.59	31.19	12.88	14.92	35.26	53.56	11.19	-0.131	4.83	-9.71
AKYW01_40003	N305	N	CDS	3	1092645	1093205	561	pdxT	3.5.1.2, 4.3.3.6	glutamine amidotransferase for pyridoxal phosphate synthesis; pyridoxal 5'-phosphate synthase complex, glutamine amidotransferase subunit PdxT	0.639971	20606.00	186	27.42	29.03	9.68	32.80	31.72	35.48	13.98	13.44	29.03	60.22	10.75	-0.023	5.94	-4.55
AKYW01_40004	N305	N	CDS	2	1093214	1093366	153			conserved protein of unknown function	0.417819	6056.00	50	36.00	26.00	10.00	44.00	18.00	38.00	24.00	12.00	16.00	70.00	14.00	-0.482	10.62	5.09
AKYW01_40005	N305	N	CDS	-2	1093413	1094627	1215	nupC		pyrimidine-nucleoside Na+(H+) cotransporter	0.675511	43754.00	404	13.37	32.92	13.12	19.80	35.64	44.55	7.18	6.19	32.18	53.71	14.11	0.872	9.02	2.19
AKYW01_40006	N305	N	CDS	1	1094776	1095246	471	ctsR		transcriptional regulator of class III stress genes	0.625153	18196.00	156	27.56	27.56	10.26	37.82	28.20	33.97	14.10	13.46	24.36	60.25	15.38	-0.279	6.27	-1.78
AKYW01_40007	N305	N	CDS	1	1095265	1095831	567	mcsA		Protein-arginine kinase activator protein	0.61938	21646.00	188	37.77	18.62	12.23	43.62	27.66	28.72	20.21	17.55	27.13	63.83	9.04	-0.740	6.43	-5.46
AKYW01_40008	N305	N	CDS	2	1095818	1096828	1011	mcsB	2.7.3.3	protein arginine kinase	0.603314	38697.00	336	27.98	24.41	8.63	37.50	29.76	32.74	13.09	14.88	27.98	60.72	11.31	-0.411	4.87	-15.17
AKYW01_40009	N305	N	CDS	3	1096842	1099298	2457	clpC		class III stress response-related ATPase, AAA+ superfamily; Maxwell's demon	0.705488	90934.00	818	32.88	23.59	6.97	38.87	32.52	28.61	16.26	16.62	32.15	57.70	10.15	-0.465	5.47	-22.01
AKYW01_40010	N305	N	CDS	3	1099782	1101146	1365	radA	2.1.1.63	DNA repair protein; 6-O-methylguanine-DNA methyltransferase	0.577409	49760.00	454	25.11	25.11	7.49	31.72	36.12	32.16	13.44	11.67	32.60	57.93	9.47	-0.170	7.05	-1.41
AKYW01_40011	N305	N	CDS	3	1101171	1102244	1074			Pili retraction protein pilT	0.616901	39508.00	357	22.13	33.89	10.08	27.17	30.53	42.30	12.60	9.52	29.13	61.06	9.80	0.420	7.42	-0.08
AKYW01_40012	N305	N	CDS	-1	1102399	1102518	120			protein of unknown function	0.53738	4591.00	39	12.82	48.72	7.69	23.08	20.51	56.41	10.26	2.56	15.38	74.36	10.26	1.208	9.73	2.93
AKYW01_40013	N305	N	CDS	1	1102801	1104255	1455	gltX	6.1.1.17, 6.1.1.24	glutamyl-tRNA synthetase	0.702253	56225.00	484	31.41	19.83	13.02	39.26	31.41	29.34	14.88	16.53	25.83	58.47	15.70	-0.640	4.98	-17.99
AKYW01_40014	N305	N	CDS	3	1104645	1105325	681	cysE	2.3.1.30	serine O-acetyltransferase	0.559893	25077.00	226	27.43	26.99	10.62	30.97	36.73	32.30	16.81	10.62	31.42	56.64	11.95	-0.163	9.48	4.86
AKYW01_40015	N305	N	CDS	1	1105309	1106709	1401	cysS	6.1.1.16	dual cysteinyl-tRNA synthetase; cysteine persulfide synthase	0.660123	53639.00	466	30.90	21.24	13.73	37.98	32.40	29.61	14.81	16.09	29.18	55.15	15.67	-0.525	5.04	-19.70
AKYW01_40016	N305	N	CDS	2	1106702	1107106	405	mrnC		ribonuclease for 23S RNA maturation, mini-RNase III	0.515926	15671.00	134	32.09	23.88	9.70	41.79	29.10	29.10	18.66	13.43	25.37	61.94	12.69	-0.630	9.69	4.28
AKYW01_40017	N305	N	CDS	3	1107114	1107860	747		2.1.1.-	Putative TrmH family tRNA/rRNA methyltransferase	0.58941	27091.00	248	26.61	27.02	7.66	32.66	35.08	32.26	14.11	12.50	33.87	57.26	8.87	-0.079	6.64	-2.40
AKYW01_40018	N305	N	CDS	2	1107860	1108384	525	raeA		ribosome-dependent mRNA endonuclease	0.585389	20227.00	174	35.06	20.69	12.64	37.36	34.48	28.16	17.24	17.82	31.04	53.45	15.52	-0.580	5.36	-6.49
AKYW01_40019	N305	N	CDS	1	1108465	1109034	570	sigH		RNA polymerase sporulation specific sigma factor SigH	0.544014	22999.00	189	30.16	23.28	14.81	41.27	24.34	34.39	18.52	11.64	21.16	58.73	20.11	-0.493	9.61	10.87
AKYW01_40020	N305	N	CDS	1	1109149	1109292	144	rpmGB		ribosomal protein L33	0.54204	5337.00	47	31.91	14.89	8.51	40.43	36.17	23.40	25.53	6.38	29.79	59.57	10.64	-0.987	10.09	6.93
AKYW01_40021	N305	N	CDS	2	1109348	1109530	183	secE		preprotein translocase subunit	0.608574	6924.00	60	23.33	26.67	18.33	25.00	30.00	45.00	13.33	10.00	26.67	55.00	18.33	0.470	9.66	2.00
AKYW01_40022	N305	N	CDS	2	1109543	1110091	549	nusG		RNA polymerase elongation pause factor	0.640471	20640.00	182	31.32	23.63	8.79	37.91	29.67	32.42	14.29	17.03	25.28	62.64	12.09	-0.424	4.79	-5.87
AKYW01_40023	N305	N	CDS	2	1110272	1110694	423	rplK		ribosomal protein L11 (BL11)	0.808676	14825.00	140	25.00	22.14	3.57	33.57	37.86	28.57	13.57	11.43	35.00	57.86	7.14	-0.154	9.63	2.95
AKYW01_40024	N305	Y	CDS	2	1110902	1111594	693	rplA		ribosomal protein L1 (BL1)	0.874444	24680.00	230	27.83	20.00	7.83	33.91	39.13	26.96	15.22	12.61	38.26	52.18	9.57	-0.291	9.61	4.20
AKYW01_40025	N305	Y	CDS	3	1111866	1112366	501	rplJ		ribosomal protein L10 (BL5)	0.800576	17690.00	166	27.11	25.90	5.42	31.33	38.56	30.12	11.45	15.66	37.35	54.82	7.83	0.025	4.49	-8.79
AKYW01_40026	N305	N	CDS	3	1112409	1112777	369	rplL		ribosomal protein L12 (BL9)	0.859608	12697.00	122	33.61	24.59	2.46	36.06	36.07	27.87	13.12	20.49	36.88	61.47	1.64	-0.048	4.32	-9.88
AKYW01_40027	N305	N	CDS	3	1112952	1113560	609	rlmG	2.1.1.174	23S rRNA m2G1835 methyltransferase	0.564129	22654.00	202	30.20	24.75	11.38	35.15	33.66	31.19	17.82	12.38	29.21	59.90	10.89	-0.379	8.90	2.77
AKYW01_40028	N305	Y	CDS	1	1113775	1117326	3552	rpoB	2.7.7.6	RNA polymerase (beta subunit)	0.737685	133051.00	1183	30.60	23.42	8.79	36.60	33.13	30.26	13.69	16.91	31.44	54.61	13.95	-0.433	4.64	-58.19
AKYW01_40029	N305	Y	CDS	2	1117463	1121086	3624	rpoC	2.7.7.6	RNA polymerase (beta' subunit)	0.750095	135235.00	1207	29.66	23.36	8.20	35.46	33.64	30.90	15.41	14.25	31.07	55.51	13.42	-0.351	6.94	-3.73
AKYW01_40030	N305	N	CDS	3	1121223	1121477	255			Putative ribosomal protein L7Ae-like	0.542362	9417.00	84	27.38	32.14	9.52	34.52	27.38	38.09	20.24	7.14	23.81	67.85	8.33	0.083	10.82	8.27
AKYW01_40031	N305	Y	CDS	1	1121575	1121988	414	rpsL		ribosomal protein S12 (BS12)	0.769054	15269.00	137	29.93	20.44	6.57	38.69	37.23	24.09	24.82	5.11	29.93	55.47	14.60	-0.854	11.84	24.21
AKYW01_40032	N305	Y	CDS	3	1122054	1122524	471	rpsG		ribosomal protein S7 (BS7)	0.800328	17774.00	156	33.33	21.79	7.69	39.74	32.05	28.20	20.51	12.82	28.20	55.13	16.67	-0.622	10.61	9.29
AKYW01_40033	N305	Y	CDS	2	1122647	1124728	2082	fusA		elongation factor G	0.821494	76526.00	693	29.15	20.35	9.52	33.04	38.38	28.57	12.55	16.59	35.93	52.38	11.69	-0.348	4.52	-42.75
AKYW01_40034	N305	Y	CDS	2	1124945	1126129	1185	tufA		elongation factor Tu	0.86418	43055.00	394	29.70	22.84	8.88	31.47	38.83	29.69	12.69	17.00	36.29	52.79	10.91	-0.251	4.48	-27.91
AKYW01_40035	N305	N	CDS	-1	1126411	1127586	1176	yhaA	3.5.1.-	Putative amidohydrolase YhaA	0.620712	43576.00	391	26.34	22.51	13.04	31.20	36.83	31.97	13.30	13.04	32.99	55.50	11.51	-0.228	5.65	-14.79
AKYW01_40036	N305	N	CDS	3	1127757	1128944	1188		2.3.1.-	Putative pyridoxal phosphate-dependent acyltransferase	0.709233	42811.00	395	27.85	22.28	8.86	32.91	38.48	28.61	13.16	14.68	38.23	52.91	8.86	-0.263	4.93	-14.26
AKYW01_40037	N305	N	CDS	3	1129209	1130087	879	hchA		Hsp31 molecular chaperone	0.681594	32112.00	292	27.40	22.95	9.25	32.88	36.64	30.48	12.33	15.07	34.25	56.51	9.25	-0.316	4.66	-13.55
AKYW01_40038	N305	N	CDS	3	1130244	1131884	1641	araB	2.7.1.16	Ribulokinase	0.627219	61074.00	546	25.64	21.80	12.46	32.05	36.26	31.69	13.19	12.45	30.77	58.43	10.81	-0.257	6.04	-12.56
AKYW01_40039	N305	N	CDS	3	1132098	1133063	966		1.1.1.103	L-threonine 3-dehydrogenase	0.692253	36012.00	321	25.86	19.00	11.21	32.09	37.38	30.53	10.59	15.27	36.14	49.84	14.02	-0.312	4.35	-18.79
AKYW01_40040	N305	N	CDS	2	1133399	1134475	1077	ilvK	2.6.1.42	branched-chain amino acid aminotransferase	0.680367	40040.00	358	26.54	23.74	11.45	34.08	36.59	29.33	12.01	14.53	30.45	54.47	15.08	-0.353	4.72	-11.69
AKYW01_40041	N305	N	CDS	3	1134726	1135409	684			Hydrolase, haloacid dehalogenase-like family	0.562774	24964.00	227	25.99	25.11	7.93	34.36	33.48	32.16	10.57	15.42	35.24	56.39	8.37	-0.175	4.35	-13.70
AKYW01_40042	N305	N	CDS	-1	1135525	1136187	663	dck	2.7.1.76, 2.7.1.74	deoxyadenosine/deoxycytidine kinase	0.638707	26198.00	220	30.45	18.64	16.36	38.64	29.55	31.82	14.09	16.36	25.91	54.09	20.00	-0.580	4.80	-8.74
AKYW01_40043	N305	N	CDS	-3	1136180	1136797	618	dgk	2.7.1.113	deoxyguanosine kinase	0.667936	24126.00	205	29.76	23.90	14.63	38.05	27.32	34.63	13.17	16.59	26.34	59.02	14.63	-0.377	4.60	-11.59
AKYW01_40044	N305	N	CDS	2	1136864	1137334	471	tadA	3.5.4.33	tRNA specific adenosine A34 deaminase	0.608359	17070.00	156	24.36	23.08	7.69	30.13	37.18	32.69	14.10	10.26	36.54	53.20	10.26	-0.050	8.22	2.07
AKYW01_40045	N305	N	CDS	1	1137481	1138350	870			Hydrolase (HAD superfamily)	0.640637	31789.00	289	26.99	25.26	6.57	35.64	34.60	29.76	12.11	14.88	33.91	57.44	8.65	-0.217	4.66	-12.57
AKYW01_40046	N305	N	CDS	3	1138371	1138937	567	azo	1.7.1.17	FMN-dependent NADPH-azoreductase	0.622256	20888.00	188	25.53	23.94	12.77	30.32	38.30	31.38	13.30	12.23	33.51	55.32	11.17	-0.191	6.08	-5.26
AKYW01_40047	N305	N	CDS	1	1139368	1142145	2778	sdrC		Serine-aspartate repeat-containing protein C	0.693479	100265.00	925	28.97	12.00	7.78	39.89	44.11	16.00	10.27	18.70	51.78	39.68	8.54	-1.113	4.03	-84.29
AKYW01_40048	N305	N	CDS	1	1142512	1146609	4098	sdrD		Serine-aspartate repeat-containing protein D	0.71814	147376.00	1365	28.94	14.95	6.81	40.37	41.10	18.54	9.52	19.41	48.42	44.32	7.25	-1.010	3.94	-141.23
AKYW01_40049	N305	N	CDS	1	1147003	1150500	3498	sdrE		Serine-aspartate repeat-containing protein E	0.717326	126197.00	1165	31.50	13.65	6.61	41.20	41.80	17.00	10.99	20.52	49.70	43.26	7.04	-1.088	4.01	-118.16
AKYW01_40050	N305	N	CDS	2	1150619	1152091	1473		2.4.1.52	Poly(glycerol-phosphate) alpha-glucosyltransferase	0.563984	57209.00	490	25.71	24.69	15.31	37.75	30.41	31.84	14.69	11.02	23.67	62.24	14.08	-0.478	7.52	0.44
AKYW01_40051	N305	N	CDS	-2	1152216	1153706	1491		2.4.1.52	Poly(glycerol-phosphate) alpha-glucosyltransferase	0.630932	58362.00	496	26.61	22.98	17.14	35.28	32.66	32.05	14.32	12.30	25.60	55.44	18.95	-0.424	6.89	-2.95
AKYW01_40052	N305	N	CDS	1	1153780	1153932	153			conserved protein of unknown function	0.467231	5999.00	50	22.00	28.00	18.00	34.00	34.00	32.00	10.00	12.00	28.00	50.00	22.00	-0.212	4.71	-1.00
AKYW01_40053	N305	N	CDS	-3	1153988	1154866	879	folE	3.5.4.16	GTP cyclohydrolase FolE2	0.634047	33372.00	292	31.16	20.89	11.64	37.33	33.56	29.11	14.73	16.44	33.90	51.71	14.38	-0.532	4.93	-10.61
AKYW01_40054	N305	N	CDS	-3	1154879	1155544	666	bshBB	3.5.1.-	malate N-acetylglucosamine deacetylase (second enzyme)	0.660348	24866.00	221	29.86	19.91	12.22	31.22	40.27	28.51	14.03	15.84	33.94	52.49	13.57	-0.403	4.89	-11.37
AKYW01_40055	N305	N	CDS	-2	1155558	1155920	363			conserved protein of unknown function	0.549338	13646.00	120	24.17	23.33	17.50	32.50	36.67	30.83	12.50	11.67	25.83	58.33	15.83	-0.286	5.90	-4.44
AKYW01_40056	N305	N	CDS	2	1156196	1156954	759	nagBA	3.5.99.6	glucosamine-6-phosphate isomerase	0.596818	28435.00	252	26.98	22.22	12.30	36.11	33.73	30.16	13.49	13.49	30.16	59.52	10.32	-0.416	5.53	-9.26
AKYW01_40057	N305	N	CDS	3	1157031	1157663	633	hxlA	4.1.2.43	3-hexulose-6-phosphate synthase (HPS)	0.764295	22378.00	210	29.52	27.62	4.29	35.72	33.33	30.95	11.91	17.62	36.67	59.05	4.29	-0.008	4.32	-14.76
AKYW01_40058	N305	N	CDS	1	1157665	1158213	549	hxlB	5.3.1.27	6-phospho-3-hexuloisomerase (PHI)	0.550775	19536.00	182	21.43	23.08	9.34	28.57	39.56	31.87	10.44	10.99	38.46	53.85	7.69	-0.003	5.19	-6.44
AKYW01_40059	N305	N	CDS	2	1158326	1158973	648		3.1.3.18	Phosphoglycolate phosphatase	0.56955	23822.00	215	25.12	21.39	12.09	31.16	40.00	28.84	11.63	13.49	37.67	50.23	12.09	-0.253	4.79	-9.56
AKYW01_40060	N305	N	CDS	2	1159475	1159603	129			protein of unknown function	0.626084	4686.00	42	23.81	14.29	14.29	33.33	35.72	30.95	11.90	11.91	38.10	47.62	14.29	-0.186	6.64	0.00
AKYW01_40061	N305	N	CDS	2	1159652	1160875	1224	proP		Putative proline/betaine transporter	0.620954	45008.00	407	14.99	29.48	14.50	18.43	39.80	41.77	8.35	6.63	33.66	49.39	16.95	0.629	8.80	3.25
AKYW01_40062	N305	N	CDS	2	1161419	1162795	1377	vraA	6.2.1.-	Putative long chain fatty acid-CoA ligase VraA	0.553827	51964.00	458	22.05	24.24	13.10	29.91	36.24	33.84	12.88	9.17	28.82	59.61	11.57	-0.186	7.53	0.41
AKYW01_40063	N305	N	CDS	3	1162797	1163936	1140	yhfS	2.3.1.9	acetyl-CoA C-acetyltransferase	0.513625	41037.00	379	22.16	22.43	9.76	30.08	38.52	31.40	11.61	10.55	34.56	54.09	11.35	-0.094	6.63	-2.58
AKYW01_40064	N305	N	CDS	1	1163911	1164276	366	vraC		Protein VraC	0.542885	14171.00	121	23.97	21.49	13.22	34.71	33.06	32.23	14.88	9.09	28.93	56.20	14.88	-0.387	9.10	4.09
AKYW01_40065	N305	N	CDS	3	1164279	1164548	270			conserved protein of unknown function	0.532889	10341.00	89	25.84	29.21	8.99	39.33	21.35	39.33	10.11	15.73	17.98	76.41	5.62	-0.161	4.32	-7.78
AKYW01_40066	N305	N	CDS	-1	1165423	1166253	831	pdxK	2.7.1.35	pyridoxine, pyridoxal, and pyridoxamine kinase	0.645455	29837.00	276	23.55	20.65	10.15	29.35	40.94	29.71	10.51	13.04	39.85	51.09	9.06	-0.107	4.61	-11.65
AKYW01_40067	N305	N	CDS	1	1166437	1167093	657	ung	3.2.2.27	uracil-DNA glycosylase	0.571553	24909.00	218	27.52	20.18	16.05	31.65	38.07	30.28	15.14	12.38	30.73	54.59	14.68	-0.425	6.68	-3.26
AKYW01_40068	N305	N	CDS	1	1167094	1167474	381			conserved protein of unknown function	0.638143	14308.00	126	26.98	15.08	13.49	37.30	41.27	21.43	15.08	11.91	31.75	59.53	8.73	-0.898	6.27	-5.99
AKYW01_40069	N305	N	CDS	1	1167607	1167975	369	ywdK		conserved membrane protein	0.705052	13049.00	122	8.20	33.61	15.57	10.66	41.80	47.54	6.56	1.64	36.06	50.82	13.12	1.153	9.88	3.27
AKYW01_40070	N305	N	CDS	1	1168096	1169580	1485			cationic amino acid transporter	0.561306	54273.00	494	12.14	29.76	14.78	17.61	38.66	43.73	6.88	5.26	33.40	50.20	16.40	0.732	9.06	5.94
AKYW01_40071	N305	N	CDS	-2	1169721	1170173	453			Integral membrane protein	0.623583	16648.00	150	11.33	29.33	18.00	15.33	36.00	48.67	8.00	3.33	32.67	48.67	18.67	0.964	9.51	4.99
AKYW01_40072	N305	N	CDS	-2	1170186	1170950	765			conserved membrane protein of unknown function	0.530034	27524.00	254	19.29	31.10	8.27	24.02	37.01	38.98	10.24	9.05	34.65	54.72	10.63	0.502	6.98	-0.62
AKYW01_40073	N305	N	CDS	1	1171261	1171458	198			conserved protein of unknown function	0.541647	7809.00	65	32.31	27.69	18.46	32.31	30.77	36.92	24.61	7.69	20.00	60.00	20.00	-0.229	10.46	7.30
AKYW01_40074	N305	N	CDS	-3	1171499	1172251	753	hemQ	4.1.-.-	iron-coproporphyrin (coproheme) decarboxylase	0.723881	29357.00	250	27.20	19.20	18.40	32.80	34.80	32.40	12.80	14.40	30.00	49.20	20.80	-0.388	4.91	-9.49
AKYW01_40075	N305	N	CDS	1	1172419	1173405	987	pta	2.3.1.8	phosphotransacetylase	0.739892	34882.00	328	23.48	24.70	5.79	32.93	36.89	30.18	10.06	13.41	37.80	54.57	7.62	-0.062	4.49	-12.00
AKYW01_40076	N305	N	CDS	3	1173408	1174244	837	lipL	2.3.1.204	amidotransferase of the octanoyl moiety from octanoyl-GcvH to the E2 subunit of pyruvate dehydrogenase	0.596236	31699.00	278	25.54	23.38	12.59	32.02	32.01	35.97	11.51	14.03	32.01	53.96	14.03	-0.161	4.66	-12.68
AKYW01_40077	N305	N	CDS	1	1174831	1175751	921		2.7.1.36	Mevalonate kinase	0.572067	32881.00	306	26.47	24.18	9.80	28.76	40.85	30.39	14.71	11.77	36.93	54.90	8.17	-0.098	6.97	-2.00
AKYW01_40078	N305	N	CDS	2	1175756	1176739	984		4.1.1.33	Diphosphomevalonate decarboxylase	0.498625	36763.00	327	26.91	20.79	11.62	34.25	36.39	29.36	12.54	14.37	35.47	51.07	13.46	-0.343	4.84	-11.61
AKYW01_40079	N305	N	CDS	2	1176752	1177828	1077		2.7.4.2	Phosphomevalonate kinase	0.651252	40171.00	358	28.49	23.19	13.69	31.01	37.99	31.01	15.36	13.13	33.52	55.31	11.17	-0.273	6.51	-6.83
AKYW01_40080	N305	N	CDS	1	1178005	1178346	342			conserved protein of unknown function	0.536456	13520.00	113	46.02	17.70	4.42	55.75	19.47	24.78	26.55	19.47	21.24	63.72	15.04	-1.312	9.90	6.87
AKYW01_40081	N305	N	CDS	-1	1178398	1179720	1323	rclA		putative pyridine nucleotide-disulfide oxidoreductase RclA	0.601037	48335.00	440	24.09	24.55	11.36	31.59	38.64	29.77	12.27	11.82	35.00	54.77	10.23	-0.220	5.80	-13.55
AKYW01_40082	N305	N	CDS	-3	1179707	1180147	441			Transcriptional regulator	0.564676	16662.00	146	29.45	24.66	13.01	35.62	32.19	32.19	15.75	13.70	31.51	58.22	10.28	-0.355	6.22	-5.35
AKYW01_40083	N305	N	CDS	2	1180772	1182169	1398			transposase	0.562974	51039.00	465	26.24	19.36	9.89	35.92	36.77	27.31	13.98	12.26	37.20	52.47	10.32	-0.491	7.79	0.70
AKYW01_40084	N305	N	CDS	2	1182173	1182805	633			conserved membrane protein of unknown function	0.562898	24898.00	210	17.14	35.24	17.62	25.24	23.81	50.95	11.90	5.24	18.57	61.90	19.52	0.632	9.92	11.93
AKYW01_40085	N305	N	CDS	2	1182893	1183516	624			conserved membrane protein of unknown function	0.55934	24133.00	207	18.84	35.27	15.46	26.57	24.64	48.79	12.56	6.28	20.77	62.32	16.91	0.619	9.92	10.93
AKYW01_40086	N305	N	CDS	1	1183786	1184724	939	iolS	1.1.1.-	putative aldo-keto reductase	0.633182	35420.00	312	29.49	24.36	11.54	39.42	31.73	28.85	13.14	16.35	27.24	60.26	12.50	-0.465	4.63	-18.20
AKYW01_40087	N305	N	CDS	1	1184935	1185471	537	ywqN	1.-.-.-	Putative NAD(P)H-dependent FMN-containing oxidoreductase YwqN	0.582215	20220.00	178	24.16	21.35	13.48	30.90	38.20	30.90	12.36	11.80	34.83	50.00	15.17	-0.241	6.26	-1.78
AKYW01_40088	N305	N	CDS	1	1185640	1186116	477			conserved protein of unknown function	0.730866	18394.00	158	29.11	21.52	17.72	35.44	34.81	29.75	13.29	15.82	25.95	56.33	17.72	-0.404	4.77	-8.53
AKYW01_40089	N305	N	CDS	1	1186156	1187451	1296	ywfO		putative metal-dependent nucleotide (pyro)phosphohydrolase	0.570674	50538.00	431	31.55	23.67	16.01	34.80	32.71	32.48	16.01	15.55	27.14	54.52	18.33	-0.386	5.81	-14.44
AKYW01_40090	N305	N	CDS	1	1187494	1188000	507			conserved protein of unknown function	0.752063	18998.00	168	31.55	19.64	13.69	35.72	33.33	30.95	17.26	14.29	32.14	56.55	11.31	-0.463	6.72	-2.38
AKYW01_40091	N305	Y	CDS	1	1188499	1189509	1011	adhP	1.1.1.1	alcohol dehydrogenase, 1-propanol preferring	0.723285	36006.00	336	27.08	25.89	6.55	31.84	34.23	33.93	13.09	13.99	37.80	53.27	8.93	0.046	5.15	-7.03
AKYW01_40092	N305	N	CDS	2	1189784	1190200	417			conserved protein of unknown function	0.549552	16147.00	138	32.61	22.46	13.04	42.03	28.99	28.99	16.67	15.94	26.81	59.42	13.77	-0.722	6.12	-2.62
AKYW01_40093	N305	N	CDS	1	1190197	1191858	1662	argS	6.1.1.19	arginyl-tRNA synthetase	0.74404	62311.00	553	30.92	20.98	11.39	37.07	34.90	28.03	14.47	16.46	33.27	54.25	12.48	-0.425	4.86	-25.54
AKYW01_40094	N305	N	CDS	1	1192192	1192827	636			endonuclease III domain protein	0.628645	24988.00	211	29.86	23.22	18.48	35.07	32.70	32.23	17.06	12.80	24.17	58.30	17.54	-0.492	7.41	-0.08
AKYW01_40095	N305	Y	CDS	2	1193144	1194031	888	yvrC		Uncharacterized ABC transporter substrate-binding lipoprotein YvrC	0.566132	33185.00	295	32.88	23.73	8.81	39.66	31.53	28.81	18.64	14.24	30.17	60.68	9.15	-0.566	9.53	6.60
AKYW01_40096	N305	N	CDS	2	1194143	1195129	987			Fe-bacillibactin uptake system FeuB	0.492578	35975.00	328	9.15	39.33	10.37	17.99	32.32	49.70	5.79	3.35	28.96	58.84	12.20	1.070	9.89	6.12
AKYW01_40097	N305	N	CDS	2	1195184	1195903	720			L-2-haloalkanoic acid dehalogenase	0.637057	28165.00	239	33.47	24.27	15.48	38.08	27.62	34.31	14.65	18.83	25.52	58.16	16.32	-0.401	4.55	-16.33
AKYW01_40098	N305	N	CDS	3	1195887	1196687	801			Predicted hydrolase	0.665832	30920.00	266	33.83	23.31	14.66	36.84	31.95	31.20	16.92	16.92	27.07	56.39	16.54	-0.442	5.62	-9.11
AKYW01_40099	N305	Y	CDS	3	1196823	1197329	507			conserved exported protein of unknown function	0.678919	18573.00	168	26.19	19.64	11.31	33.33	41.07	25.59	16.07	10.12	35.12	55.36	9.52	-0.497	9.60	6.30
AKYW01_40100	N305	N	CDS	2	1197491	1198207	717			conserved membrane protein of unknown function	0.542199	27844.00	238	18.07	34.87	15.13	26.89	25.21	47.90	11.34	6.72	21.01	61.76	17.23	0.593	9.70	7.24
AKYW01_40101	N305	N	CDS	2	1198376	1199164	789		3.1.1.1	putative Carboxylesterase	0.588891	30181.00	262	31.68	24.43	15.27	34.35	34.35	31.30	18.70	12.98	28.24	59.92	11.83	-0.414	7.94	1.32
AKYW01_40102	N305	N	CDS	-2	1199415	1199789	375	sarA		Transcriptional regulator SarA	0.695151	14701.00	124	34.68	26.61	10.48	44.35	22.58	33.06	18.55	16.13	20.97	66.13	12.90	-0.496	8.41	1.14
AKYW01_40103	N305	N	CDS	-3	1200737	1201666	930			Integral membrane protein	0.545429	33666.00	309	9.06	36.25	13.59	13.91	36.89	49.19	7.77	1.29	31.07	56.31	12.62	1.081	10.56	13.50
AKYW01_40104	N305	N	CDS	-2	1201860	1202084	225			conserved protein of unknown function	0.604891	8247.00	74	25.67	29.73	4.05	36.49	28.38	35.14	14.86	10.81	31.08	64.87	4.05	-0.186	9.92	2.09
AKYW01_40105	N305	N	CDS	-1	1202101	1202304	204			conserved protein of unknown function	0.599576	7621.00	67	26.87	23.88	8.96	37.31	31.34	31.34	16.42	10.45	31.34	56.72	11.94	-0.352	10.21	3.09
AKYW01_40106	N305	N	CDS	3	1202463	1203023	561			DNA integration/recombination/invertion protein	0.513016	21431.00	186	27.42	28.49	11.83	33.33	31.18	35.48	16.13	11.29	26.34	61.29	12.37	-0.105	8.45	2.47
AKYW01_40107	N305	N	CDS	3	1203042	1205444	2403	mrpA		sodium transporter component of a Na+/H+ antiporter	0.556132	89515.00	800	14.38	33.25	14.12	19.12	34.38	46.50	9.50	4.88	29.12	55.38	15.50	0.790	10.07	23.30
AKYW01_40108	N305	N	CDS	1	1205431	1205856	426	mrpB		Na+/H+ antiporter complex	0.506704	15436.00	141	11.35	36.17	14.89	14.18	34.04	51.77	5.67	5.67	29.08	55.32	15.60	1.150	5.61	-1.81
AKYW01_40109	N305	N	CDS	3	1205853	1206197	345	mnhC		Putative antiporter subunit mnhC2	0.491686	12481.00	114	14.91	37.72	9.65	19.30	34.21	46.49	7.02	7.89	30.70	57.02	12.28	0.887	4.93	-1.91
AKYW01_40110	N305	N	CDS	1	1206187	1207683	1497	mnhD		Putative antiporter subunit mnhD2	0.516186	55089.00	498	12.85	34.74	14.06	18.07	35.14	46.79	8.03	4.82	29.52	55.22	15.26	0.917	9.63	9.57
AKYW01_40111	N305	N	CDS	1	1207684	1208166	483	mnhE		Putative antiporter subunit mnhE2	0.547831	18813.00	160	22.50	33.12	18.12	25.00	30.00	45.00	12.50	10.00	27.50	53.12	19.38	0.437	7.81	0.37
AKYW01_40112	N305	N	CDS	3	1208163	1208465	303	mnhF		Putative antiporter subunit mnhF2	0.484661	10717.00	100	11.00	38.00	9.00	14.00	35.00	51.00	8.00	3.00	36.00	53.00	11.00	1.200	10.75	3.12
AKYW01_40113	N305	N	CDS	1	1208440	1208877	438	mnhG		Putative antiporter subunit mnhG2	0.57371	16311.00	145	20.69	30.34	13.10	24.83	35.86	39.31	14.48	6.21	30.34	54.48	15.17	0.359	10.45	7.46
AKYW01_40114	N305	N	CDS	1	1209217	1211259	2043			Na+/H+ antiporter	0.597238	76315.00	680	19.56	32.50	11.47	24.85	32.35	42.79	11.03	8.53	27.65	58.23	14.12	0.509	8.97	5.95
AKYW01_40115	N305	N	CDS	1	1211593	1211742	150			protein of unknown function	0.358492	5450.00	49	22.45	32.65	12.25	24.49	36.73	38.78	20.41	2.04	24.49	67.35	8.16	0.233	11.12	6.27
AKYW01_40116	N305	Y	CDS	-2	1212420	1213349	930	psaA		Manganese ABC transporter substrate-binding lipoprotein	0.737166	34701.00	309	32.68	20.71	9.71	40.13	33.01	26.86	18.12	14.56	31.39	60.52	8.09	-0.703	9.16	4.60
AKYW01_40117	N305	N	CDS	-3	1213346	1214182	837	mntC		Manganese transport system membrane protein MntC	0.531645	30068.00	278	8.27	37.05	12.59	10.07	41.37	48.56	6.12	2.16	35.61	51.08	13.31	1.251	9.78	7.23
AKYW01_40118	N305	Y	CDS	-1	1214176	1214919	744	mntB	3.6.3.-	manganese ABC transporter (ATP-binding protein)	0.497607	27974.00	247	25.91	27.13	9.31	34.01	31.18	34.82	14.57	11.34	29.15	59.11	11.74	-0.209	8.46	2.38
AKYW01_40119	N305	N	CDS	2	1215041	1215685	645			Mn-dependent transcriptional regulator MntR	0.567423	24856.00	214	32.71	28.50	9.81	38.79	26.64	34.58	15.89	16.82	22.90	64.95	12.15	-0.356	5.22	-6.57
AKYW01_40120	N305	N	CDS	-2	1215765	1216517	753			Membrane spanning protein	0.519814	28762.00	250	13.20	34.40	17.20	20.00	35.60	44.40	9.20	4.00	24.00	59.20	16.80	0.606	9.44	5.66
AKYW01_40121	N305	N	CDS	1	1216753	1217517	765	tarA	2.4.1.187	N-acetylglucosaminyldiphosphoundecaprenol N-acetyl-beta-D-mannosaminyltransferase	0.533004	29099.00	254	26.77	23.62	13.78	33.07	33.07	33.86	16.54	10.24	26.38	59.05	14.57	-0.178	9.77	7.77
AKYW01_40122	N305	N	CDS	-1	1217578	1218372	795	tagH	7.5.2.4	Teichoic acids export ATP-binding protein TagH	0.557083	29698.00	264	29.17	23.48	10.23	37.12	29.55	33.33	16.67	12.50	30.30	56.82	12.88	-0.285	9.75	9.02
AKYW01_40123	N305	N	CDS	2	1218719	1219531	813			Transport permease protein	0.632148	31452.00	270	13.70	30.74	21.11	18.15	34.07	47.78	10.00	3.70	22.59	57.41	20.00	0.685	9.55	7.78
AKYW01_40124	N305	N	CDS	1	1219630	1220733	1104	tarB	2.7.8.44	Teichoic acid glycerol-phosphate primase	0.521637	42399.00	367	26.70	24.79	13.08	32.97	34.33	32.70	13.90	12.81	29.97	57.22	12.81	-0.278	6.43	-4.36
AKYW01_40125	N305	N	CDS	3	1220730	1221791	1062	tagX	2.4.-.-	Putative glycosyltransferase TagX	0.539607	41085.00	353	27.76	24.65	10.76	35.69	28.89	35.41	15.01	12.75	28.33	58.64	13.03	-0.288	6.91	-2.22
AKYW01_40126	N305	N	CDS	2	1221854	1222252	399	tagD	2.7.7.39	glycerol-3-phosphate cytidylyltransferase	0.643935	15799.00	132	39.39	21.97	15.91	40.15	28.03	31.82	19.70	19.70	27.27	54.55	18.18	-0.661	5.69	-3.68
AKYW01_40127	N305	Y	CDS	-1	1222369	1223664	1296		3.4.16.4	D-alanyl-D-alanine carboxypeptidase / Penicillin binding protein PBP4	0.595864	48206.00	431	22.50	21.58	10.67	31.55	39.21	29.23	13.69	8.82	33.64	53.83	12.53	-0.298	9.85	14.58
AKYW01_40128	N305	Y	CDS	1	1224085	1225812	1728	bmrA	3.6.3.-	Multidrug resistance ABC transporter ATP-binding/permease protein BmrA	0.550458	63975.00	575	21.74	30.61	9.57	27.83	32.70	39.48	11.48	10.26	30.43	58.09	11.48	0.255	7.04	-1.20
AKYW01_40129	N305	N	CDS	3	1226169	1227398	1230	nupG		Purine nucleoside transport protein NupG	0.635973	44962.00	409	13.69	33.01	12.71	19.80	32.27	47.92	7.33	6.36	29.83	55.99	14.18	0.900	8.39	1.23
AKYW01_40130	N305	N	CDS	2	1227923	1228756	834	gdnE		guanidinium exporter	0.552955	29850.00	277	16.97	35.38	10.11	21.30	37.18	41.52	9.39	7.58	34.66	54.15	11.19	0.717	9.05	2.28
AKYW01_40131	N305	N	CDS	1	1229038	1229835	798	fhuC		ferrichrome ABC transporter (ATP-binding protein)	0.623504	29462.00	265	27.92	26.79	7.93	33.96	32.45	33.59	13.96	13.96	33.59	56.60	9.81	-0.189	5.64	-6.58
AKYW01_40132	N305	N	CDS	3	1229871	1230875	1005	fhuB		ferrichrome ABC transporter (permease)	0.5199	35171.00	334	9.88	34.43	8.08	16.77	40.12	43.11	6.89	2.99	35.63	52.99	11.38	0.973	10.66	11.12
AKYW01_40133	N305	N	CDS	2	1230872	1231888	1017	fhuG		ferrichrome ABC transporter (permease)	0.564	36308.00	338	12.72	33.43	11.24	18.05	37.28	44.67	7.69	5.03	33.43	52.96	13.61	0.884	9.75	6.15
AKYW01_40134	N305	N	CDS	1	1232122	1233090	969	dhaK		dihydroxyacetone kinase, N-terminal domain	0.656039	34963.00	322	25.78	26.40	8.70	29.50	36.34	34.16	11.80	13.98	32.92	59.01	8.07	0.054	4.76	-14.29
AKYW01_40135	N305	N	CDS	3	1233132	1233716	585	dhaL	2.7.1.121	PEP-dependent dihydroxyacetone kinase 1, ADP-binding subunit DhaL	0.613161	21215.00	194	27.83	18.56	7.73	36.60	34.53	28.87	11.34	16.49	39.69	50.00	10.31	-0.384	4.34	-10.89
AKYW01_40136	N305	N	CDS	1	1233709	1234071	363	dhaM	2.7.1.121	PTS-dependent dihydroxyacetone kinase, phosphotransferase subunit DhaM	0.6728	12770.00	120	25.00	28.33	6.67	27.50	35.83	36.67	9.17	15.83	40.00	54.17	5.83	0.265	4.13	-9.87
AKYW01_40137	N305	N	CDS	2	1234187	1234684	498			conserved protein of unknown function	0.602364	18987.00	165	30.91	25.45	12.12	34.55	30.30	35.15	14.54	16.36	27.88	61.21	10.91	-0.181	4.90	-9.41
AKYW01_40138	N305	N	CDS	2	1235141	1236208	1068			conserved membrane protein of unknown function	0.635996	38897.00	355	12.67	30.99	16.06	16.62	39.72	43.66	7.89	4.79	31.83	52.11	16.06	0.868	9.52	6.46
AKYW01_40139	N305	N	CDS	2	1236359	1237402	1044			Lipase LipA	0.613075	39793.00	347	22.48	20.75	13.26	36.31	33.43	30.26	12.97	9.51	25.94	61.38	12.68	-0.503	9.19	3.83
AKYW01_40140	N305	N	CDS	3	1237731	1238159	429			conserved protein of unknown function	0.544139	17131.00	142	30.28	23.24	16.20	41.55	26.76	31.69	19.72	10.56	19.72	58.45	21.83	-0.641	10.20	10.27
AKYW01_40141	N305	N	CDS	-1	1238368	1238874	507			Acetyltransferase GNAT family	0.562758	19271.00	168	26.19	24.41	14.29	32.74	32.74	34.52	13.69	12.50	27.38	58.33	14.29	-0.132	6.35	-2.60
AKYW01_40142	N305	N	CDS	2	1238987	1239910	924			NAD(P)-dependent oxidoreductase	0.585638	35209.00	307	26.06	25.08	13.36	32.25	32.90	34.85	15.31	10.75	28.66	56.03	15.31	-0.133	9.63	9.34
AKYW01_40143	N305	N	CDS	2	1239926	1240600	675	bceR		two-component response regulator controlling resistance to antibiotics affecting the envelope [YtsB]	0.607731	26049.00	224	29.02	25.00	10.27	37.95	25.45	36.61	12.05	16.96	29.02	57.14	13.84	-0.258	4.40	-11.94
AKYW01_40144	N305	N	CDS	3	1240593	1241633	1041	graS	2.7.13.3	Sensor histidine kinase GraS	0.5298	40997.00	346	27.74	26.88	14.16	35.26	27.17	37.57	15.03	12.72	24.85	58.67	16.47	-0.234	7.34	-0.22
AKYW01_40145	N305	N	CDS	2	1241777	1242538	762	bceA		bacitracin ABC efflux transporter (ATP-binding protein)	0.56468	28398.00	253	27.67	26.09	8.70	33.99	33.20	32.81	14.62	13.04	32.02	57.31	10.67	-0.201	7.09	-0.52
AKYW01_40146	N305	N	CDS	3	1242528	1244417	1890			Bacitracin export permease protein BceB	0.540521	71671.00	629	21.15	30.21	14.94	26.39	32.59	41.02	14.15	7.00	27.50	57.55	14.94	0.372	10.07	31.12
AKYW01_40147	N305	N	CDS	1	1245142	1245759	618	ykaA		putative PitB transporter accessory protein	0.796305	23711.00	205	32.68	23.90	11.22	38.05	25.85	36.10	13.17	19.51	29.75	60.00	10.24	-0.207	4.33	-18.61
AKYW01_40148	N305	N	CDS	1	1245775	1246782	1008	pitB		putative low-affinity inorganic phosphate transporter	0.60062	35592.00	335	10.75	29.85	12.54	15.82	41.79	42.39	7.76	2.99	39.11	48.06	12.84	0.900	10.28	10.36
AKYW01_40149	N305	N	CDS	-1	1247371	1248168	798		3.5.1.28	putative autolysin SsaALP	0.783702	28124.00	265	12.08	15.85	12.08	25.28	52.83	21.89	6.79	5.28	43.77	44.53	11.70	-0.385	6.63	-2.43
AKYW01_40150	N305	N	CDS	1	1248529	1249173	645			conserved membrane protein of unknown function	0.51673	24820.00	214	11.68	33.18	21.03	18.69	35.05	46.26	8.41	3.27	25.70	50.93	23.37	0.762	9.69	7.29
AKYW01_40151	N305	N	CDS	1	1249870	1252020	2151			Transcriptional regulator of biofilm formation (AraC/XylS family)	0.538249	84021.00	716	26.68	26.82	14.52	35.75	27.65	36.59	14.25	12.43	23.74	62.15	14.11	-0.216	6.90	-3.69
AKYW01_40152	N305	N	CDS	2	1252100	1252525	426	sarX		HTH-type transcriptional regulator SarX	0.579829	16698.00	141	33.33	27.66	10.64	39.72	22.69	37.59	17.73	15.60	25.53	60.28	14.18	-0.251	8.63	1.98
AKYW01_40153	N305	N	CDS	2	1252715	1253431	717	yeeI		putative DNA integrase or transcriptional regulator	0.608911	26291.00	238	30.67	21.43	9.24	39.08	31.93	28.99	12.61	18.07	34.03	55.04	10.92	-0.413	4.38	-16.60
AKYW01_40154	N305	N	CDS	1	1253431	1253904	474			Cupin superfamily protein	0.581592	18060.00	157	26.75	21.02	16.56	30.57	38.22	31.21	12.10	14.65	32.48	51.59	15.92	-0.325	4.69	-9.56
AKYW01_40155	N305	N	CDS	2	1254257	1254901	645			conserved protein of unknown function	0.599895	25355.00	214	32.71	21.49	11.68	46.73	23.37	29.91	20.09	12.62	20.56	66.36	13.08	-0.816	9.97	11.34
AKYW01_40156	N305	N	CDS	3	1255017	1255883	867			LysR family transcriptional regulator	0.574307	33205.00	288	26.04	24.65	11.11	35.42	29.51	35.07	12.85	13.20	26.73	60.42	12.85	-0.219	5.40	-7.46
AKYW01_40157	N305	N	CDS	2	1256222	1257442	1221			Sugar efflux transpoter	0.593754	45086.00	406	12.07	30.05	16.75	17.98	36.21	45.81	7.63	4.43	30.54	52.96	16.50	0.814	9.40	5.66
AKYW01_40158	N305	N	CDS	1	1257439	1257927	489			putative membrane protein	0.556537	18156.00	162	8.03	40.12	18.52	11.73	29.63	58.64	4.94	3.09	24.69	56.79	18.52	1.579	8.21	1.06
AKYW01_40159	N305	N	CDS	-2	1258026	1258715	690			conserved membrane protein of unknown function	0.562131	27002.00	229	18.34	28.39	21.40	25.76	27.95	46.29	12.23	6.11	20.96	57.64	21.40	0.409	9.95	7.58
AKYW01_40160	N305	N	CDS	3	1258842	1259285	444			Acetyltransferase, GNAT family	0.478326	17273.00	147	28.57	24.49	12.93	36.73	29.93	33.33	17.69	10.88	23.81	63.95	12.25	-0.420	9.27	4.43
AKYW01_40161	N305	N	CDS	3	1259352	1259741	390			Lipoprotein	0.654241	14970.00	129	53.49	13.18	2.33	64.34	18.60	17.05	28.68	24.81	31.78	67.44	0.78	-1.829	9.37	3.14
AKYW01_40162	N305	N	CDS	2	1259879	1260178	300			conserved protein of unknown function	0.617931	11330.00	99	33.33	23.23	11.11	36.36	34.34	29.29	16.16	17.17	33.33	52.52	14.14	-0.460	5.16	-4.62
AKYW01_40163	N305	N	CDS	3	1260258	1260800	543			Acetyltransferase GNAT family	0.547913	21454.00	180	30.55	21.67	17.22	34.44	33.33	32.22	16.11	14.44	25.56	53.89	20.55	-0.467	6.68	-1.59
AKYW01_40164	N305	N	CDS	-3	1260896	1261462	567	yvdD		LOG family protein YvdD	0.662906	20865.00	188	26.06	20.74	13.30	28.72	38.83	32.45	12.23	13.83	33.51	53.72	12.77	-0.115	4.89	-8.56
AKYW01_40165	N305	N	CDS	-2	1261464	1261922	459			conserved protein of unknown function	0.525895	17206.00	152	27.63	28.95	11.84	32.89	32.89	34.21	15.79	11.84	30.26	59.21	10.53	-0.204	7.23	-0.42
AKYW01_40166	N305	Y	CDS	-3	1261925	1262608	684			conserved protein of unknown function	0.658124	26656.00	227	47.14	15.42	5.73	57.71	22.91	19.38	30.40	16.74	22.91	67.84	9.25	-1.464	10.65	27.39
AKYW01_40167	N305	N	CDS	-3	1262780	1263655	876	uppP	3.6.1.27	undecaprenyl-pyrophosphate phosphatase	0.654508	32231.00	291	18.21	31.96	15.12	20.27	34.71	45.02	11.34	6.87	29.90	55.33	14.78	0.728	9.68	4.83
AKYW01_40168	N305	N	CDS	1	1263874	1265505	1632			Transport ATP-binding protein CydD	0.506193	61784.00	543	21.36	29.65	11.97	30.39	29.46	40.15	11.42	9.94	27.07	58.93	14.00	0.184	6.81	-2.93
AKYW01_40169	N305	N	CDS	3	1265502	1267175	1674			Transport ATP-binding protein CydC	0.551144	63168.00	557	21.55	29.80	11.31	30.34	30.34	39.32	11.85	9.70	28.91	57.45	13.64	0.193	8.31	1.96
AKYW01_40170	N305	N	CDS	-2	1267302	1267745	444	mgrA		HTH-type transcriptional regulator MgrA	0.582735	17070.00	147	31.97	25.17	9.52	40.82	27.89	31.29	17.01	14.97	26.53	60.54	12.92	-0.565	7.60	0.23
AKYW01_40171	N305	N	CDS	1	1267972	1268898	927			Putative CobW/P47K family protein	0.544299	35209.00	308	26.95	27.60	12.01	32.14	31.49	36.36	13.31	13.64	28.90	60.39	10.71	-0.101	5.36	-12.19
AKYW01_40172	N305	N	CDS	1	1269001	1269909	909	ycsN	1.-.-.-	Uncharacterized oxidoreductase YcsN	0.564461	34737.00	302	24.83	25.50	12.91	33.44	31.13	35.43	13.24	11.59	28.15	59.27	12.58	-0.228	6.44	-5.11
AKYW01_40173	N305	N	CDS	2	1269944	1270231	288			conserved membrane protein of unknown function	0.569439	11227.00	95	16.84	36.84	22.11	20.00	28.42	51.58	11.58	5.26	20.00	55.79	24.21	0.992	9.85	4.18
AKYW01_40174	N305	N	CDS	2	1270514	1272067	1554			Membrane protein	0.528685	55829.00	517	13.54	34.62	11.22	17.02	37.52	45.45	8.70	4.83	31.53	58.41	10.06	0.887	10.08	10.02
AKYW01_40175	N305	N	CDS	3	1272153	1273526	1374		4.1.99.3	Deoxyribodipyrimidine photolyase	0.551226	54384.00	457	27.79	19.91	18.82	35.23	32.38	32.39	13.35	14.44	27.57	51.42	21.01	-0.425	5.05	-17.88
AKYW01_40176	N305	N	CDS	-1	1273681	1273965	285			Putative membrane spanning protein	0.397655	11167.00	94	13.83	41.49	18.09	20.21	28.72	51.06	9.57	4.26	17.02	62.77	20.21	0.812	9.60	3.18
AKYW01_40177	N305	N	CDS	-2	1273962	1274579	618			conserved membrane protein of unknown function	0.495007	24590.00	205	14.15	36.10	22.93	19.51	25.85	54.63	10.24	3.90	15.61	60.00	24.39	0.933	9.92	8.39
AKYW01_40178	N305	N	CDS	-3	1274765	1275187	423			conserved protein of unknown function	0.588787	15435.00	140	25.71	26.43	11.43	29.29	36.43	34.28	11.43	14.29	38.57	52.86	8.57	0.012	4.60	-9.56
AKYW01_40179	N305	N	CDS	3	1275396	1276562	1167	norA		Quinolone resistance protein NorA	0.56613	42215.00	388	12.63	30.93	14.95	16.75	37.63	45.62	7.73	4.90	31.96	53.35	14.69	0.858	9.46	5.49
AKYW01_40180	N305	N	CDS	1	1276855	1277307	453			conserved exported protein of unknown function	0.618093	16903.00	150	26.00	24.00	11.33	38.00	32.67	29.33	16.67	9.33	30.00	61.33	8.67	-0.451	9.35	4.52
AKYW01_40181	N305	N	CDS	3	1277481	1277963	483	yjdI	4.2.-.-	Putative Cys-tRNA(Pro)/Cys-tRNA(Cys) deacylase YjdI	0.506867	17673.00	160	28.12	26.25	8.75	30.62	34.38	35.00	16.88	11.25	30.00	62.50	7.50	-0.037	9.12	3.44
AKYW01_40182	N305	N	CDS	3	1278216	1278977	762	fruR		transcriptional regulator (DeoR family)	0.560791	28309.00	253	27.27	26.48	7.51	34.78	31.23	33.99	14.62	12.65	31.62	59.68	8.70	-0.130	7.13	-0.61
AKYW01_40183	N305	N	CDS	2	1278974	1279894	921	fruK	2.7.1.56	fructose-1-phosphate kinase	0.569118	32536.00	306	21.24	25.16	7.19	30.07	39.22	30.72	8.82	12.42	40.20	51.63	8.17	0.025	4.39	-12.85
AKYW01_40184	N305	Y	CDS	1	1279900	1281858	1959	fruA	2.7.1.202	phosphotransferase system (PTS) fructose-specific enzyme IIABC component	0.684858	68694.00	652	20.40	24.85	7.36	25.46	41.87	32.67	10.28	10.12	38.34	53.68	7.98	0.200	5.81	-9.92
AKYW01_40185	N305	N	CDS	2	1282166	1283347	1182	nagA	3.5.1.25	N-acetylglucosamine-6-phosphate deacetylase	0.618978	43134.00	393	28.50	22.39	11.96	32.06	39.95	27.99	14.50	14.00	36.90	53.18	9.92	-0.314	5.76	-15.24
AKYW01_40186	N305	N	CDS	3	1283568	1284917	1350	mgeP		magnesium efflux pump	0.61207	51074.00	449	26.95	27.17	11.14	32.96	31.18	35.86	10.47	16.48	30.51	57.01	12.47	-0.062	4.26	-36.09
AKYW01_40187	N305	N	CDS	2	1285139	1285978	840	pgoN	1.1.1.283	promiscuous glyoxal/methylglyoxal reductase	0.644188	32323.00	279	29.39	23.30	12.90	38.35	29.03	32.62	13.98	15.41	26.52	59.50	13.98	-0.435	4.97	-11.43
AKYW01_40188	N305	N	CDS	1	1286110	1287093	984	csbB	2.4.-.-	putative bactoprenol glycosyl transferase, phage origin	0.537445	37534.00	327	24.16	24.77	15.29	30.58	33.64	35.78	12.23	11.93	29.66	53.21	17.13	-0.076	5.92	-5.53
AKYW01_40189	N305	N	CDS	-2	1287165	1288220	1056	saeS	2.7.13.3	Histidine protein kinase SaeS	0.591048	39668.00	351	22.22	27.64	8.26	33.62	32.19	34.19	10.83	11.40	31.34	58.69	9.97	-0.126	5.24	-7.61
AKYW01_40190	N305	N	CDS	-3	1288220	1288906	687	saeR		Response regulator SaeR	0.550314	26827.00	228	31.14	26.32	13.60	34.65	31.14	34.21	14.91	16.23	26.32	58.77	14.91	-0.340	5.05	-9.40
AKYW01_40191	N305	N	CDS	-2	1288881	1289354	474			conserved membrane protein of unknown function	0.522571	17644.00	157	16.56	31.21	15.29	21.66	33.12	45.22	9.55	7.01	28.66	54.14	17.20	0.638	9.34	2.18
AKYW01_40192	N305	Y	CDS	-3	1289696	1290136	441			conserved exported protein of unknown function	0.763432	16011.00	146	30.14	17.81	8.91	39.04	36.99	23.97	17.81	12.33	38.36	54.11	7.54	-0.708	9.62	6.06
AKYW01_40193	N305	N	CDS	-3	1290416	1291000	585			conserved membrane protein of unknown function	0.559279	22659.00	194	11.34	38.15	16.49	19.07	27.84	53.09	7.73	3.61	22.16	61.34	16.49	1.044	9.73	6.11
AKYW01_40194	N305	N	CDS	3	1290945	1291085	141			protein of unknown function	0.506931	5367.00	46	8.70	32.61	13.04	19.57	32.61	47.83	4.35	4.35	30.44	56.52	13.04	0.733	6.10	-0.19
AKYW01_40195	N305	N	CDS	-1	1291099	1291812	714	queE	4.3.99.3	7-carboxy-7-deazaguanine synthase	0.594212	26790.00	237	26.16	23.63	11.81	31.65	33.76	34.60	12.66	13.50	32.91	54.85	12.24	-0.254	5.11	-7.69
AKYW01_40196	N305	N	CDS	-1	1291816	1292235	420	queD	4.1.2.50	6-carboxy-5,6,7,8-tetrahydropterin synthase; queuosine biosynthesis	0.620065	15993.00	139	25.18	23.02	17.27	31.66	34.53	33.81	15.11	10.07	24.46	63.31	12.23	-0.274	7.01	-1.36
AKYW01_40197	N305	N	CDS	-3	1292237	1292905	669	queC	6.3.4.20	pre-queuosine 0 synthase	0.638261	24859.00	222	24.78	22.07	12.16	31.08	35.13	33.78	12.16	12.61	35.13	53.60	11.26	-0.187	5.28	-8.69
AKYW01_40198	N305	N	CDS	1	1293256	1293849	594		2.6.1.85	Para-aminobenzoate synthase, amidotransferase component	0.524298	22297.00	197	20.30	27.41	15.23	28.43	34.52	37.06	10.15	10.15	26.40	59.90	13.71	0.032	5.47	-7.51
AKYW01_40199	N305	N	CDS	2	1293833	1294984	1152		2.6.1.85	Para-aminobenzoate synthase, aminase component	0.561307	43912.00	383	23.24	21.67	14.10	32.11	38.38	29.50	12.79	10.44	30.55	53.79	15.67	-0.324	8.31	2.46
AKYW01_40200	N305	N	CDS	1	1294984	1295592	609		4.1.3.38	Aminodeoxychorismate lyase	0.52816	23828.00	202	33.66	23.76	14.85	38.61	28.22	33.17	17.82	15.84	25.25	59.90	14.85	-0.554	6.42	-4.34
AKYW01_40201	N305	N	CDS	3	1295952	1296662	711			Urea amidolyase	0.575965	27092.00	236	26.70	26.27	13.98	32.20	33.05	34.74	14.41	12.29	25.42	62.29	12.29	-0.192	6.73	-2.32
AKYW01_40202	N305	N	CDS	1	1296646	1297650	1005			Allophanate hydrolase	0.554891	38072.00	334	28.44	20.36	14.37	33.23	36.83	29.94	16.47	11.98	32.63	52.09	15.27	-0.421	9.16	4.96
AKYW01_40203	N305	N	CDS	2	1297955	1298032	78			conserved protein of unknown function	0.759111	3044.00	25	24.00	12.00	20.00	52.00	32.00	16.00	8.00	16.00	20.00	60.00	20.00	-1.496	4.15	-2.00
AKYW01_40204	N305	Y	CDS	3	1298124	1300064	1941	ltaSA		exported glycerol phosphate lipoteichoic acid synthetase and anion-binding protein	0.660612	74316.00	646	24.30	20.59	17.65	32.82	34.98	32.20	13.93	10.37	30.19	52.48	17.34	-0.313	9.47	13.00
AKYW01_40205	N305	N	CDS	2	1300340	1302217	1878	yfmR	3.6.3.-	Uncharacterized ABC transporter ATP-binding protein YfmR	0.554122	72370.00	625	32.48	22.72	10.56	41.12	30.40	28.48	15.68	16.80	29.44	57.60	12.96	-0.656	5.14	-18.74
AKYW01_40206	N305	Y	CDS	1	1302229	1304010	1782	recQ	3.6.4.12	putative ATP-dependent DNA helicase RecQ	0.600579	68092.00	593	28.16	22.77	11.64	36.59	31.37	32.04	14.84	13.32	29.51	57.00	13.49	-0.376	6.83	-3.44
AKYW01_40207	N305	N	CDS	3	1304232	1305209	978	opuBA		choline ABC transporter (ATP-binding protein)	0.587385	37463.00	325	31.69	25.23	10.15	38.77	27.38	33.85	15.08	16.62	25.23	63.08	11.69	-0.398	4.99	-11.51
AKYW01_40208	N305	N	CDS	1	1305202	1306716	1515			Osmotically activated L-carnitine/choline ABC transporter, permease protein OpuCB	0.588001	55991.00	504	24.01	28.77	7.94	30.55	32.74	36.70	13.89	10.12	28.77	61.51	9.72	0.151	9.95	15.39
AKYW01_40209	N305	N	CDS	3	1306956	1308014	1059	hisC	2.6.1.9	Histidinol-phosphate aminotransferase	0.630304	39759.00	352	23.86	23.86	13.35	31.82	37.50	30.68	11.08	12.78	28.98	56.25	14.77	-0.243	4.85	-12.45
AKYW01_40210	N305	N	CDS	3	1308309	1308851	543		3.1.3.-	Putative 5'(3')-deoxyribonucleotidase	0.656229	20965.00	180	32.22	24.44	15.00	35.55	27.78	36.67	15.00	17.22	26.67	57.78	15.56	-0.229	4.82	-10.40
AKYW01_40211	N305	N	CDS	-1	1309531	1310448	918		2.7.1.-	Putative lipid kinase SaurJH9_0749	0.586281	33574.00	305	21.31	25.90	9.51	32.46	34.75	32.79	9.18	12.13	33.12	59.02	7.87	-0.171	4.49	-15.46
AKYW01_40212	N305	N	CDS	-3	1310717	1312222	1506	yclF		Uncharacterized transporter YclF	0.672349	54763.00	501	11.58	31.34	13.17	18.56	37.33	44.11	7.79	3.79	31.14	54.29	14.57	0.728	9.99	14.36
AKYW01_40213	N305	N	CDS	-2	1312563	1313063	501	queF	1.7.1.13	NADPH-dependent 7-cyano-7-deazaguanine reductase	0.709111	19623.00	166	29.52	17.47	17.47	36.75	33.13	30.12	14.46	15.06	27.11	54.82	18.07	-0.716	5.24	-7.54
AKYW01_40214	N305	N	CDS	-1	1313083	1313949	867			Integral membrane domain protein	0.547088	31870.00	288	13.20	30.21	15.63	15.97	40.63	43.40	8.68	4.51	32.64	49.65	17.71	0.865	9.85	9.21
AKYW01_40215	N305	N	CDS	3	1314750	1315148	399	nrdI		co-factor of ribonucleotide diphosphate reductase	0.539296	15149.00	132	27.27	21.21	14.39	36.36	31.06	32.58	15.15	12.12	22.73	60.61	16.67	-0.423	7.67	0.32
AKYW01_40216	N305	N	CDS	1	1315111	1317216	2106	nrdE	1.17.4.1	ribonucleoside-diphosphate reductase (major subunit)	0.724402	80035.00	701	26.68	20.68	13.41	35.38	34.52	30.10	12.70	13.98	31.24	53.21	15.55	-0.374	5.00	-19.25
AKYW01_40217	N305	N	CDS	1	1317334	1318305	972	nrdF	1.17.4.1	ribonucleoside-diphosphate reductase (minor subunit)	0.660515	37471.00	323	27.86	20.43	15.79	34.37	33.75	31.89	12.07	15.79	30.96	54.18	14.86	-0.410	4.52	-20.15
AKYW01_40218	N305	N	CDS	1	1318819	1318974	156			conserved protein of unknown function	0.591401	6148.00	51	25.49	23.53	17.65	39.22	27.45	33.33	17.65	7.84	21.57	60.78	17.65	-0.475	10.19	4.09
AKYW01_40219	N305	N	CDS	3	1318971	1319984	1014	pbtN		petrobactin iron-siderophore ABC transporter (permease)	0.511245	37138.00	337	12.46	37.39	11.57	17.80	32.64	49.55	8.61	3.86	28.19	59.35	12.46	1.020	10.18	11.33
AKYW01_40220	N305	N	CDS	1	1319971	1320927	957	pbtO		petrobactin iron-siderophore ABC transporter (permease)	0.516841	35734.00	318	11.32	40.25	13.52	17.61	29.87	52.52	6.60	4.72	25.79	58.49	15.72	1.171	9.18	3.22
AKYW01_40221	N305	N	CDS	3	1320924	1321685	762	pbtP		petrobactin iron-siderophore ABC transporter (ATP-binding protein)	0.518035	28801.00	253	26.48	28.06	7.12	39.13	25.69	35.18	14.23	12.25	28.46	62.85	8.70	-0.266	7.13	-0.63
AKYW01_40222	N305	Y	CDS	1	1321804	1322832	1029			Uncharacterized iron compound ABC uptake transporter, substrate-binding protein	0.768308	37811.00	342	31.58	20.47	7.02	42.40	30.70	26.90	17.84	13.74	31.58	60.53	7.89	-0.653	9.93	13.05
AKYW01_40223	N305	N	CDS	-3	1322945	1323079	135			conserved protein of unknown function	0.370899	4978.00	44	20.45	29.55	9.09	29.55	29.55	40.91	9.09	11.36	25.00	68.18	6.82	0.093	4.69	-2.87
AKYW01_40224	N305	N	CDS	-1	1323481	1324404	924	murB	1.3.1.98	UDP-N-acetylenolpyruvoylglucosamine reductase	0.652355	33727.00	307	26.06	24.76	9.45	32.90	37.46	29.64	12.70	13.36	33.23	55.70	11.07	-0.235	5.25	-8.58
AKYW01_40225	N305	N	CDS	-1	1324531	1325049	519			GrpB family protein	0.605575	20634.00	172	27.33	23.26	19.19	35.47	31.98	32.56	17.44	9.88	22.09	62.79	15.12	-0.524	8.59	2.88
AKYW01_40226	N305	Y	CDS	3	1325169	1326047	879			conserved exported protein of unknown function	0.591858	34043.00	292	38.70	20.89	9.59	47.95	25.34	26.71	22.60	16.10	25.00	67.12	7.88	-0.897	9.71	10.72
AKYW01_40227	N305	N	CDS	3	1326201	1326521	321			Putative cytosolic protein	0.616857	12391.00	106	29.24	20.75	16.04	39.62	30.19	30.19	12.26	16.98	27.36	56.60	16.04	-0.536	4.44	-7.78
AKYW01_40228	N305	N	CDS	1	1326946	1328070	1125		2.7.1.31	Glycerate kinase	0.610579	41750.00	374	25.67	24.06	12.03	31.82	34.76	33.42	12.03	13.64	32.62	55.62	11.77	-0.122	4.87	-18.81
AKYW01_40229	N305	N	CDS	-2	1328256	1329482	1227	pepT	3.4.11.4	peptidase T (tripeptidase)	0.665056	45812.00	408	28.43	22.30	12.01	33.82	36.03	30.15	12.50	15.93	32.11	55.88	12.01	-0.385	4.56	-26.86
AKYW01_40230	N305	N	CDS	-1	1329496	1329990	495			Integral membrane protein	0.541029	18368.00	164	14.02	30.49	16.46	18.29	39.63	42.07	10.98	3.05	30.49	50.00	19.51	0.649	10.31	11.11
AKYW01_40231	N305	N	CDS	-2	1330008	1330769	762			conserved membrane protein of unknown function	0.572048	27395.00	253	17.39	29.25	11.07	21.74	38.73	39.53	8.70	8.70	38.74	47.43	13.83	0.647	5.66	-3.74
AKYW01_40232	N305	N	CDS	-1	1330966	1332036	1071		2.7.7.65	putative Diguanylate cyclase	0.623258	40298.00	356	21.07	33.15	13.48	27.25	31.18	41.57	11.52	9.55	26.12	59.83	14.05	0.365	7.04	-1.17
AKYW01_40233	N305	N	CDS	3	1332354	1333409	1056	tagO	2.7.8.33	UDP-N-acetylglucosamine:undecaprenyl-P N-acetylglucosaminyl-1-P transferase	0.558381	38482.00	351	13.96	39.32	12.82	15.39	34.47	50.14	9.12	4.84	28.78	59.26	11.97	1.129	9.46	5.79
AKYW01_40234	N305	N	CDS	-2	1333581	1334222	642	yvyE		putative translation regulator	0.612052	23841.00	213	27.23	22.54	11.74	33.33	36.15	30.52	13.62	13.62	32.39	55.40	12.21	-0.262	5.63	-5.62
AKYW01_40235	N305	N	CDS	2	1334366	1335232	867			DegV family protein	0.614788	32032.00	288	25.70	23.61	10.07	32.29	36.11	31.60	11.46	14.24	34.38	54.17	11.46	-0.202	4.64	-11.79
AKYW01_40236	N305	N	CDS	2	1335596	1336678	1083			ComF operon protein A, DNA transporter ATPase	0.529032	42063.00	360	27.78	23.61	13.89	36.11	30.55	33.33	17.22	10.55	25.28	58.89	15.83	-0.346	9.83	12.08
AKYW01_40237	N305	N	CDS	3	1336671	1337345	675			ComF operon protein C	0.526101	26317.00	224	30.80	22.32	13.84	37.05	28.12	34.82	18.75	12.05	27.68	56.25	16.07	-0.373	8.71	7.96
AKYW01_40238	N305	N	CDS	3	1337406	1337978	573	hpf		ribosome-associated sigma 54 modulation protein; ribosome dimerisation factor	0.658344	22188.00	190	35.79	22.10	9.47	45.26	26.84	27.89	16.84	18.95	28.42	55.79	15.79	-0.763	4.91	-6.70
AKYW01_40239	N305	Y	CDS	2	1338392	1340923	2532	secA		translocase binding subunit (ATPase)	0.723096	95852.00	843	32.74	21.23	8.78	41.04	30.84	28.11	15.30	17.44	31.55	55.87	12.58	-0.622	4.87	-33.57
AKYW01_40240	N305	N	CDS	2	1341356	1342348	993	prfB		Peptide chain release factor 2	0.59209	37624.00	330	32.73	18.79	11.51	39.70	33.03	27.27	14.85	17.88	31.82	55.45	12.73	-0.693	4.70	-20.07
AKYW01_40241	N305	N	CDS	2	1342757	1343596	840		3.5.1.28	putative autolysin LDP	0.714979	30233.00	279	16.85	21.86	11.47	29.39	44.80	25.81	13.98	2.87	32.26	56.99	10.75	-0.295	10.56	23.65
AKYW01_40242	N305	N	CDS	1	1343770	1344420	651			Nucleotidase YfbR, HD superfamily	0.617752	25675.00	216	34.26	22.22	14.35	40.74	27.32	31.94	15.74	18.52	21.76	62.04	16.20	-0.560	4.80	-11.41
AKYW01_40243	N305	N	CDS	3	1344417	1344653	237	csbA		Protein CsbA	0.566989	9187.00	78	20.51	34.61	21.79	20.51	29.49	50.00	10.26	10.26	25.64	53.85	20.51	0.753	5.49	-2.79
AKYW01_40244	N305	N	CDS	1	1344922	1346907	1986	uvrB		excinuclease ABC (subunit B)	0.546025	76574.00	661	35.10	23.30	9.83	39.94	29.35	30.71	16.64	18.46	27.53	57.94	14.52	-0.546	4.98	-25.71
AKYW01_40245	N305	N	CDS	2	1346915	1349761	2847	uvrA		excinuclease ABC (subunit A)	0.592771	105276.00	948	29.22	24.58	7.49	35.13	34.91	29.96	14.87	14.35	34.18	54.11	11.71	-0.384	6.28	-9.28
AKYW01_40246	N305	N	CDS	3	1350381	1351313	933	hprK	2.7.11.-, 2.7.4.-	serine/threonine protein kinase/phosphorylase (pyrophosphate-producing)	0.518246	34442.00	310	29.03	28.39	5.81	33.87	33.23	32.90	14.84	14.19	30.00	60.00	10.00	-0.173	6.28	-3.47
AKYW01_40247	N305	N	CDS	2	1351319	1352158	840	lgt	2.4.99.-	prelipoprotein diacylglycerol transferase	0.574036	31573.00	279	16.49	32.62	17.92	20.43	35.84	43.73	11.47	5.02	25.09	55.91	19.00	0.578	9.93	10.66
AKYW01_40248	N305	N	CDS	3	1352166	1352651	486	hprF	2.3.1.-	dephosphorylated heptaprenylglyceryl phosphate O-acetyltransferase	0.522739	18147.00	161	20.50	29.81	13.66	26.09	36.02	37.89	14.91	5.59	26.71	58.38	14.91	0.178	10.42	10.45
AKYW01_40249	N305	N	CDS	1	1352659	1354098	1440			TPR domain protein	0.586064	56985.00	479	26.10	26.51	16.28	37.58	27.77	34.66	12.11	13.99	21.50	61.80	16.70	-0.316	4.82	-18.24
AKYW01_40250	N305	N	CDS	1	1354165	1355100	936	trxB	1.8.1.9	thioredoxin reductase	0.743433	33578.00	311	27.65	19.94	9.97	31.83	39.55	28.62	13.18	14.47	40.51	47.59	11.90	-0.218	5.00	-8.64
AKYW01_40251	N305	N	CDS	-1	1355446	1355610	165			protein of unknown function	0.367017	6195.00	54	22.22	18.52	11.11	37.04	35.19	27.78	12.96	9.26	33.33	46.30	20.37	-0.672	9.92	2.00
AKYW01_40252	N305	N	CDS	1	1355866	1356777	912	yvcJ		GTPase possibly involved in regulator sRNA degradation	0.569325	34772.00	303	31.68	25.41	11.55	36.30	29.37	34.32	15.84	15.84	27.06	58.41	14.52	-0.301	5.71	-6.51
AKYW01_40253	N305	N	CDS	3	1356774	1357769	996	glmR		metabolic checkpoint regulator; gluconeogenesis morphogenetic factor (UDP-sugar binding)	0.627201	36219.00	331	25.38	26.89	7.55	32.02	35.35	32.63	12.69	12.69	32.93	58.61	8.46	-0.121	5.61	-8.27
AKYW01_40254	N305	N	CDS	2	1357880	1358824	945	whiA		putative morphogen	0.506994	35827.00	314	32.17	25.16	7.01	40.13	27.71	32.17	17.83	14.33	27.39	60.83	11.78	-0.423	9.22	4.56
AKYW01_40255	N305	N	CDS	1	1359397	1359984	588	clpP	3.4.21.92	ATP-dependent Clp protease proteolytic subunit; Maxwell's demon	0.819561	21489.00	195	25.13	24.10	7.18	33.84	35.90	30.26	11.79	13.33	34.87	54.87	10.26	-0.188	4.90	-5.77
AKYW01_40256	N305	N	CDS	-2	1360227	1361129	903			Cell division inhibitor	0.635625	34233.00	300	20.33	23.00	13.67	30.33	36.67	33.00	12.67	7.67	28.67	56.33	15.00	-0.229	9.88	9.55
AKYW01_40257	N305	N	CDS	1	1361218	1361355	138			conserved protein of unknown function	0.441574	5288.00	45	24.44	26.67	13.33	33.33	24.44	42.22	20.00	4.44	22.22	64.44	13.33	-0.016	10.33	5.96
AKYW01_40258	N305	N	CDS	3	1361832	1362461	630			conserved protein of unknown function	0.547338	24030.00	209	32.06	7.66	4.31	61.25	28.71	10.05	17.23	14.83	26.32	67.94	5.74	-1.972	9.57	4.11
AKYW01_40259	N305	N	CDS	1	1363165	1364178	1014	cggR		transcriptional regulator of gapA (CggR-fructose-1,6-bisphosphate)	0.504906	37136.00	337	25.52	24.93	8.61	33.53	35.61	30.86	13.06	12.46	32.94	57.86	9.20	-0.190	6.11	-5.30
AKYW01_40260	N305	Y	CDS	2	1364231	1365241	1011	gapA	1.2.1.12	glyceraldehyde-3-phosphate dehydrogenase (NAD-dependent, glycolytic)	0.87026	36240.00	336	26.49	22.62	7.44	33.03	37.80	29.17	11.90	14.58	39.88	50.00	10.12	-0.218	4.65	-13.63
AKYW01_40261	N305	Y	CDS	2	1365380	1366570	1191	pgk	2.7.2.3	phosphoglycerate kinase	0.780285	42552.00	396	29.55	25.76	7.83	34.09	34.09	31.82	14.14	15.40	35.61	57.07	7.32	-0.126	5.04	-12.29
AKYW01_40262	N305	Y	CDS	3	1366692	1367453	762	tpiA	5.3.1.1	triose phosphate isomerase	0.79815	27258.00	253	27.27	21.74	7.12	33.99	37.55	28.46	11.86	15.41	37.15	54.94	7.91	-0.265	4.57	-12.78
AKYW01_40263	N305	N	CDS	2	1367456	1368973	1518	pgm	5.4.2.12	phosphoglycerate mutase	0.706703	56361.00	505	29.50	21.39	11.48	36.44	35.05	28.52	12.67	16.83	33.27	54.06	12.67	-0.427	4.49	-33.72
AKYW01_40264	N305	Y	CDS	2	1369103	1370407	1305	eno	4.2.1.11	enolase	0.872767	47064.00	434	26.50	22.58	8.99	32.49	38.25	29.26	10.37	16.13	37.79	50.92	11.29	-0.200	4.28	-29.54
AKYW01_40265	N305	N	CDS	1	1370758	1371216	459			Putative membrane spanning protein	0.614708	17222.00	152	13.82	30.92	16.45	19.74	37.50	42.76	10.53	3.29	32.24	49.34	18.42	0.698	10.35	8.27
AKYW01_40266	N305	N	CDS	1	1371283	1371516	234	secG		preprotein translocase subunit	0.561874	8389.00	77	12.99	40.26	9.09	18.18	28.57	53.25	7.79	5.19	31.17	58.44	10.39	1.179	8.23	0.97
AKYW01_40267	N305	N	CDS	2	1371632	1372372	741	estA	3.1.1.1	carboxylesterase	0.628853	28123.00	246	31.30	20.73	13.82	36.99	33.34	29.68	12.20	19.11	31.30	54.88	13.82	-0.533	4.26	-21.57
AKYW01_40268	N305	N	CDS	2	1372406	1374778	2373	rnr	3.1.13.1	ribonuclease R	0.63906	90353.00	790	35.70	21.52	9.75	40.38	31.52	28.10	18.86	16.84	30.51	56.46	13.04	-0.686	6.68	-8.56
AKYW01_40269	N305	N	CDS	2	1374800	1375264	465	smpB		tmRNA-binding protein	0.54094	17735.00	154	38.31	20.78	9.74	42.21	33.12	24.67	26.62	11.69	27.27	57.79	14.93	-0.857	10.64	17.49
AKYW01_40270	N305	N	CDS	1	1375306	1375464	159			conserved protein of unknown function	0.361155	6130.00	52	23.08	21.15	15.38	32.69	30.77	36.54	17.31	5.77	30.77	48.08	21.15	-0.425	10.24	4.96
AKYW01_40271	N305	N	CDS	-2	1376586	1376909	324			conserved protein of unknown function	0.617826	12853.00	107	28.97	28.97	7.48	44.86	19.63	35.51	14.02	14.95	13.08	74.77	12.15	-0.490	5.26	-0.98
AKYW01_40272	N305	N	CDS	-2	1376925	1377071	147			conserved protein of unknown function	0.584015	5098.00	48	12.50	22.92	6.25	31.25	37.50	31.25	6.25	6.25	39.58	52.08	8.33	-0.096	6.58	0.00
AKYW01_40273	N305	N	CDS	-3	1377263	1377991	729			conserved exported protein of unknown function	0.693314	28387.00	242	47.52	15.29	10.33	52.48	25.62	21.90	24.79	22.73	28.93	61.98	9.09	-1.336	6.74	-2.29
AKYW01_40274	N305	N	CDS	1	1378426	1378581	156			conserved protein of unknown function	0.424517	6235.00	51	23.53	27.45	19.61	35.29	17.65	47.06	17.65	5.88	11.77	68.63	19.61	0.102	10.55	5.09
AKYW01_40275	N305	N	CDS	2	1378589	1379110	522			conserved protein of unknown function	0.588941	20065.00	173	26.01	27.17	13.87	35.84	29.48	34.68	14.45	11.56	21.39	65.32	13.29	-0.218	7.18	-0.44
AKYW01_40276	N305	N	CDS	2	1379249	1379779	531			Acetyltransferase, GNAT family	0.535273	19906.00	176	25.00	26.14	13.07	33.52	35.80	30.68	11.36	13.64	28.98	57.39	13.64	-0.264	4.72	-9.44
AKYW01_40277	N305	N	CDS	3	1380042	1382879	2838	clfA		Clumping factor A	0.596552	97997.00	945	28.25	11.54	3.70	38.20	48.04	13.76	5.40	22.86	61.16	34.60	4.23	-1.087	3.43	-167.61
AKYW01_40278	N305	N	CDS	1	1383100	1384599	1500			Secreted von Willebrand factor-binding protein VWbp	0.623991	57390.00	499	35.87	18.24	8.42	46.90	30.86	22.24	19.24	16.63	28.06	60.92	11.02	-1.097	7.49	0.23
AKYW01_40279	N305	N	CDS	3	1384950	1385972	1023	emp		Extracellular matrix protein-binding protein emp	0.692636	38395.00	340	25.59	19.70	17.06	31.77	42.06	26.18	20.00	5.59	26.76	61.18	12.06	-0.561	10.45	28.93
AKYW01_40280	N305	N	CDS	1	1386307	1386777	471			conserved exported protein of unknown function	0.643724	17697.00	156	28.20	19.87	10.26	39.10	32.69	28.20	17.31	10.90	31.41	57.69	10.90	-0.628	9.69	4.49
AKYW01_40281	N305	N	CDS	2	1387118	1387804	687	nuc	3.1.31.1	Thermonuclease	0.642878	25091.00	228	25.88	20.61	9.21	32.46	39.91	27.63	15.35	10.53	35.96	53.07	10.97	-0.344	9.72	8.16
AKYW01_40282	N305	N	CDS	1	1388161	1388361	201	cspC		cold-shock protein	0.78023	7366.00	66	33.33	16.67	13.64	40.91	28.79	30.30	12.12	21.21	33.33	51.51	15.15	-0.514	4.18	-6.90
AKYW01_40283	N305	N	CDS	-2	1388856	1389074	219			conserved protein of unknown function	0.496773	8021.00	72	20.83	29.17	8.33	34.72	29.17	36.11	8.33	12.50	26.39	68.06	5.56	-0.115	4.35	-4.81
AKYW01_40284	N305	N	CDS	-1	1389136	1389420	285			Phage protein	0.683651	11192.00	94	28.72	19.15	15.96	44.68	25.53	29.79	11.70	17.02	27.66	53.19	19.15	-0.646	4.38	-5.12
AKYW01_40285	N305	N	CDS	-1	1389508	1390077	570			Uncharacterized distant relative of cell wall-associated hydrolases	0.59751	21698.00	189	24.34	22.22	15.87	31.75	37.04	31.22	15.87	8.47	30.16	53.44	16.40	-0.321	9.81	11.08
AKYW01_40286	N305	N	CDS	-3	1390265	1390453	189			conserved protein of unknown function	0.420872	7134.00	62	12.90	37.10	22.58	11.29	32.26	56.45	9.68	3.23	25.81	53.23	20.97	1.466	10.01	3.09
AKYW01_40287	N305	N	CDS	-2	1390482	1390742	261			conserved membrane protein of unknown function	0.485935	9928.00	86	6.98	44.19	16.28	16.28	24.42	59.30	2.33	4.65	22.09	61.63	16.28	1.438	4.06	-2.13
AKYW01_40288	N305	N	CDS	1	1391083	1391286	204			Putative cytosolic protein	0.692875	7893.00	67	23.88	17.91	17.91	32.84	35.82	31.34	11.94	11.94	26.87	53.73	19.40	-0.376	5.50	-2.72
[truncated: 12,142 more rows]
